# Supplementary material for: A Superfamily of DNA Transposons Targeting Multicopy Small RNA Genes
Source: PLoS One. 2013 Jul 9;8(7):e68260. doi: 10.1371/journal.pone.0068260 (PMC3706591; doi:10.1371/journal.pone.0068260)
Supplement: Dataset S1 — Full-length protein alignment of Dada transposases in fasta format. (FA) [file pone.0068260.s005.fa]

>Dada-U6_DR
---------------------------------------MDYSAQFRREA--TGELTLKP
SPEAVALAAAYRKNPT------PGRSWPAARVKEEAIARVAAAGGDS--SCHQLVLSESA
LQFGQYRGKTFKWLLSNDVGYAAMVLAVHQRER-EAGDTTQSFIMGNKDALLRYAGLFPV
MMAAIS-----ERRVREGHGTPAQEDQVLVGFGNFAAMSFKDLYEATDRDRKGYGLTSVT
EDSDSNIQYSVCLSKCSVFQRCSLHFQICQVECLHTVKCFENYFYCVKHNLNKDDLMLFI
LML---------------------------------------------------------
------------------------------------------------------------
------------------------------------------------------------
------------------------------------------------------------
------------------------TVAASSSAPEEEPSDEALLAVVSHMDVSADLAPEPP
VRPEPVPSASKAAAP---------------------------------------------
--EKQPLPTEELL------------------------LPEGW-------KQTLPKEQHLW
VSK----ALFT-----RDKSGR---LALTKN--LRLWWHPP--------GPRPLYSQPPS
SPDAFYHA--RLFLWVPY-----RLWAYRLLCSQPNCRR-----LGFPMTACGLYRTVRK
V----LDVSGWYYMAT-EYLEC--RSCKK-----------KLAAWSQDILSQLDP----V
HREMFPAVLT--YRLSCDKEI-VRWMRGRSL-GNSATSAYRSLCVRHREQW-IAQTTHYL
SVVGKFPD-----------------------------CTTDPSSLAARL---PQMVPVP-
------CPAW------------------------------LLSVYAKDVL----TRLPEL
KARVTSIYGT----ILKMDSTKKV---TKKL-AGEAAGTAAWVTDVGNEFGQVLMCVLTE
AEGD-GLLPMCSGLVERYRRAGEV--------PPQLLYVDRDCCS---------------
---------------------------------------------------A--------
------------------------------------------------------------
------------------------------------------------------------
---------------------------------------------------TGKGKAAAM
FS-EW-------------DQLI--------------------------------------
------------------------------------------------------------
-----------------------------------------------------VRLDVWH
FMRRF-----------------TVGVTTDSHPLYAPFMK--RLT---ACIFEW-DASDVE
RLMEAKRLTGCQP----------------TAK--ELAKHCRRRTRGAQETMQLLEKLLQD
FMG-------------------------ATDTMGI------RLL-DQERMQEIWQTQQRH
VH--CIQDPPGV-----QLYRKTG-QVTKEG--VILPVY-RCARGSTSLE-S--------
---------------------FHLHLNR-FVPGTSANALHFQMYLLEG---L--------
------------VQWNEARGVAA-------V------EGA-RRENICYGGQLLQYCNILS
QQLLGQKLVQDY-TSPGE-YTGELIG-V---EYLYSQTNRA-LEEDLAKDPDVPDDLQDE
DLLADLE-----------GDEGFEDAYLDEPTEFMELEGN--------------------
---------LQNPSQPSSQTDPAAVSSSPASSSQS-------------------------
-----------------------QMESVGPDGQP----GYDHVIRLADCLVDLR---HQG
FVTQSMVDKIVMLWNHLADHDKGPLIYPPRHRDKLLKGRFKVSH--SKTNVTPG------
-------------TDSLKRCFLGE-GGPAQW----PSASRLVE--AICLALCRIHPAGQT
ISGV----RVNRWAAILRDYRKI--------RDVVLGSPGIMA---QTKLKLFELNQLTI
SQWFNARTKEQEREVL---------------------------------QQDIE-AFSAP
LVAPVPLPPVLQKLPEA------------VQHGHSCFESAIPQDASGQAAPRSRGRP---
------------------PPVGTAAASVKPGPHVSPGTATYLTPASTSAPFAALAFTAAL
ESSSAGFAKTVAFPAGAAPVPVPAGAAP--------------------------------
-----------------------------------------------VPAGAVPLSVPAG
A--APVTVVGVLAPVAAPDEKRVP--------KTTAWRRKKLAEAAAAAAAQGLTPRK--
--RQAPQQFLCQKCGQ--------------------------------------------
-------------------------------PKTKEF----------------------G
HSQFRGVHFCA-KASGKTVAQWMEEVKKGETK----------------------------
------------------------------------------------------------
----
>Dada-U6_GA
----------------------------------------MEHPTFRRAP--NGTILLKA
SPAAQALFTQQPPSAQA-----PYRAKKPEEVDSEAWAHVVSEGGDT--ANAALVLSRWK
VQFGRYQGRTFHWLLENDVGYSVNLVASHQKE--RERTQSESPLMANKDAFTRYSSAYPD
FVEAVR-FHRAFEEARANSLQPGQEGRALVGFGDFKFETLESLYESTDNKKIR-------
------------------------------------------------------------
------------------------------------------------------------
------------------------------------------------------------
------------------------------------------------------------
------------------------------------------------------------
--TSSSGSRCLYSAGRAHRRGAAGSLAGDRPPGGNSCSPRRGSACRNTGSLASSRPLD-A
VRTRRRGGIGGV------------------------------------------------
--PPSPPSSASEL------------------------LPQSW-------RAALTVEQQQW
IGR----VLFT-----RDSQGR---PRLVGE--LNLWWTPP--------QTRPVYNQPPA
SPDPFFAC--RLFLWMPH-----RLWRLQLTCPQPSCSG--------SLMKAGLYRTIRR
V----LDIDGWYLMAT-EYLEC--RRCKK-----------KVGGWSQGIIRQLSP----T
HSCQFPAVLT--YKLSCDMRV-VIQLRSRTL-GNSANQLQNTLREQHSDAW-MRRAIKYL
GVCEPFLA------------------------------LCSARGQIPPP---PEMPPLP-
------SPVW------------------------------LLTVYSYDVL----ARLDEY
KARITSTFGCCVFLTLTLRISLQV---TKKL-AGIASDTAAWATNVGNEHGQVLMSVLTS
TESAGGLSGMAAGLMRRYRLAGVP--------PPQLIYVDRDCCN---------------
---------------------------------------------------R--------
------------------------------------------------------------
------------------------------------------------------------
---------------------------------------------------DGVSKTAVL
FQ-EW-------------EHLV--------------------------------------
------------------------------------------------------------
-----------------------------------------------------VRLDIWH
LMRRF-----------------ASGVNTESHELYPTFMR--QLS---NCIFEV-DAGDAR
RLAEAKRSQLEGKHGMVGLTDAAVNQR-ISKE--EWRLHVRRRTRGPEESALLIQELLDT
FGGPA-----------------------GRNNLGI------PLL-NALRIQEIWSTQRTH
LS--CIQDPPGV-----QLYTQTG-RLTKGG--VSLPVY-RCARGSTSLE-S--------
---------------------FHLHLNR-FIPGTRASAKHFQAFLVDG---L--------
------------VRWNEDRAAAA-------APPPAADEGR-LGPLHSYSGHLKHVLNQKS
QRVLGLQMVKDF-TEPAE-YTGELIG-V---EYLYQQTGKV-L-EDVSLDPDTPDE---A
PAIEALE-----------EDEGIEEDVEDPTVFGPDT-----------------------
---------PSSSVAAARSGDPADAPFEPSRS--------------GQVAPPEAPEVQDP
DPQQPSSDS--------------EEDIQGPDGQP----GYRHILKLAQALVEGR---NLL
GLSENRVDRLILLWTRLAEQDKRRVDYPPRYRERQPKGRFKAAK--GKNTSCAG------
-------------KESLQRCLLGVNSGPSTW----PSASRLVE--AICTLLCKLHPAATR
VGGM----HKPRLSLILADYVSI--------REVVLSTPRLMA---QTDIQLFELNHRTL
SQWFSRKQRGLVTAVR---------------------------------QQGA--FVIPA
GVAAEPLPPVKGLSFVK-------------------WDKDSPTSMTCRMR----------
--------------------SQDPHPAAFPPPPPPPPDGEQPG-----------------
--------------------PLSSGLPP--------------------------------
--------------------------------------------LPL-----GVFPGPAG
L--PPQSPGQS---------------------RTTVWRKRKAAEAAAAAAAAGQVLPP--
--KNPRQQYTCSKCGQ--------------------------------------------
-------------------------------PKTLET----------------------G
HTRLYGVTYCA-AVGGKTVEQWREEVQRTQSGGK--------------------------
------------------------------------------------------------
----
>Dada-U6_OL
------------------------------------------------------------
----------------AEIWKDTERPTVDEERCRFPHCSIWRLKELLPESWRAALTVEQQ
QWIGRVLFTRDSSGRSKLITELNLWWNPPQPRPIYHQPPTSPDLFFTCRLFLWMPHKIWG
LQLTCPQPLCGGSLTKAELYRTIRRVLDIDGWSGGSCLVVR-------------------
------------------------------------------------------------
-----------------------------------------------------------L
DIWYLMRRFASGVTTESHQLHPTFMRQLSHCIFQVDPGGARRLTQAKRGPAGRDTLDIPL
------------------------------------------------------------
---------------------------------------------------LDALHIEEI
WSTQRRHLSCIQDWPGVQLYTETGRLPRTGSACQFIAVLEAPPLWSPSTSTSSRLSQEEV
QGPDGQPGYQYVLKLAKVLVEIRSLPAISNSRVDRIITLWKRLPDCDKQRVVYPAGPGTD
SLKGASRPQRGIT------------------------LPVLG-------RRVSNAVSLQL
KGC----------PCFRDSSGR---SKLITE--LNLWWNPP--------QPRPIYHQPPA
SPDLFFTC--RLFLWMPH-----KIWGLQLTCPQPLCGG--------SLTKAGLYRTIRR
V----LDIDGWYLMAT-EYLEC--RRCKK-----------KVGGWSQGIIRQLAP----T
YSCQFPAVLA--YKLSCDQRV-VAQLRSHTL-GNSANRLYNTLREQHSDSWIMRRAIHYL
GVCEQFLA------------------------------LSNVGGQFQPP---PPMPPLP-
------SPVW------------------------------LLTVYGYDVL----TRLDEY
KARITSTFGS----ILKMDSTKKV------------------------------------
------------------------------------------------------------
------------------------------------------------------------
------------------------------------------------------------
------------------------------------------------------------
------------------------------------------------------------
------------------------------------------------------------
------------------------------------------------------------
------------------------------------------------------------
------------------------------------------------------DPGGAR
RLTQAKR-----------------------------------------------------
------------------------------------------------------------
---------------------------------------------SEALE-G--------
---------------------KHGMIQR-----------------------V--------
------------------------------------------------------------
------------------------------------------------------------
------------------------------------------------------------
------------------------------------------------------------
------------------------------------------------------------
------------------------------------------------------------
-----------------------------------SKEDRLVE--AICSQLCRLHPSATR
TRGV----LKTHWSLVXGDYVAI--------REAVLGSPRLMA---ETGLQLFQLNQRTL
SQWFSCRPKKWERAVL---------------------------------EQEAG-LPAAP
AVSLQPLPAAKGLSLVQ-------------VGQGQPYNYKLPEEENIPL-----------
------------------------------------------------------------
--------------------PATPSGAE--------------------------------
--------------------------------------------PQLDPEAPPPPPSPPP
P--PPERVP-----------------------RTTAFRRRKAEEAAAAAAPGKGLPADXS
P-----------------------------------------------------------
------------------------------------------------------------
----------PTGCAVHLQKVWPAEKT---------------------------------
------------------------------------------------------------
----
>Dada-U6_SS
----------------------------------ETYQANMETPKFRFTP--SQELVLKA
TPQAVKVAADGPPASGAQGP--PVRAKKWEEVEAEARARVISEGGDP--GAEMVVLSRCT
VQFGKYRGQTFKWMMENDVGYMVHVVTVHQKERARERSVSQHPLMANKDALTRYSCAYPA
FDEMVR-FNRAHEEAKVLSSQPGQEGKALVGIGKYKWDTLQDLYEATGADRIKYVRSMRT
QTPRYP------------------------------------------------------
------------------------------------------------------------
------------------------------------------------------------
------------------------------------------------------------
------------------------------------------------------------
------GSAMAALISYIQRRDQEGVAAVARP------------AAASTSPTSTTRPKSAA
TRTLAPGELQAKMKKLIASQPAVQGECEVTHVPLHAPVHAQSEEEDLPRQSFLP------
--PRPSSKSAELL------------------------LPESW-------RSSLTKEQQRW
IGH----TLFT-----RNSFGR---STLATD--LVTWWTPP--------QPRPIYNQPPA
SPDPFFAC--QLFLWMPV-----RIWAYKLACPQSGCRG--------TLCKAGLYKTIRR
V----LDIDRWYLMAT-EYLEC--GRCKK-----------KVAGWSRDLVSQLDA----R
HRCQFPAILT--YKLSCDLRV-VRMLRSRTL-GNSASQTYSKLCESHSESW-MRSCIRYL
GECEQFLA-------------------------------LSTGRQFTYP---PEMPPVP-
------SPVW------------------------------LLTVYSHDVL----SRLDEV
KARVTSIFGS----ILKMDSTKKV---TKKL-AGTAADTAAWVTNVGNEHGQVLVSVLTA
GEGE-GLLPMAAGLMERYRLAGVA--------PPQLMYVDRDCCS---------------
---------------------------------------------------S--------
------------------------------------------------------------
------------------------------------------------------------
---------------------------------------------------FGGSKTAAM
FN-EW-------------DRLV--------------------------------------
------------------------------------------------------------
-----------------------------------------------------VRLDIWH
LMRRF-----------------ASGVTTESHQLYGPFMR--QLS---VCIFEW-DAGDVR
RLLEAKRSELEGKHGMVGLTEAEVSRK-IGRK--EMALHCRRRTRGAAATEVLLLDLLET
FNGEK-----------------------GVDTLGI------PLL-DSIRIQEIWNEQRRH
LH--CIQDPPGV-----QLYTETG-KITKGS--VILPVY-RCARGSTSLE-S--------
---------------------FHLHLNR-FIPGTRANAMHFQAFLLDG---L--------
------------VRWNEDRAQTA-------V------EGKNRQPLLSYSGHLQHILNLSS
QRVLGKEQVKDY-SKPSK-YTGELLG-V---EYLYSQTGRV-L-QDVSADPDLPEE---A
AAVVQLDE----------EDEGFQEDVDQTVHISHVTPMI------------A-------
---------PSSSSAAPLSGEPADAPRSGPSS----------PTAPEDGSSPEAPDQHGS
PHPEHSSDS--------------EGETQGPDAMP----GYQHVRRLARALVEVR---SRQ
GLSDRRVDGLVALWLALPDFDKQRLIYPARHQERIVQGRFKASK--GKSSIILG------
-------------KDSLQRCLLGLNSGPANW----PGTSRLVE--AICSQLCQIHPSATQ
SAGV----KKSRWALILADYVAI--------REAVLNSPRLMA---QTNIQLFELNQRTI
SQWYSRRQKERERMVL---------------------------------QQGLG-LAVAP
SVTAQPLPEAKPLHYQR-------------------------------------------
------------------EGIQAPFPFPTPPPPVPRQTTQQGQ-----------------
--------------------PAQAPIQP--------------------------------
--------------------------------------------AHL-EQQPPALPGPSQ
A--QGQHTGRSSPPPVP---------------RTTAWRRKRMADDTEGVAAGK-------
--RRQREHYVCAKCGL--------------------------------------------
-------------------------------PKRRET----------------------G
HSRFGGVAFCSVTAGGKTVAQWLAEMKDAKGRGEGH------------------------
------------------------------------------------------------
----
>Dada-U6_DPu
------------------------------------------------------------
------------------------------------------------------------
------------------------------------------------------------
------------------------------------------------------------
------------------------------------------------------------
----------------------------------------MPKAAKPCSEWETRILQFVA
GKSFGQGQRPSKTTKWGKVVEKIEKCPMRTLQSRGREDKPVVPVKNCQDVTATKPTVADS
------------------------------------------------------------
---------------------------------------------------VSESGYHVK
PVVPVKNCQAVTATKPTVPDCASESAVSIHQPADNKCDENILAPLTKPVNTTVAVHVKNP
GVQASSVNLPSCEE----------------------------------------------
--NNSRQYDYSKR------------------------LPLGW-------RESLEEQDQQW
IGQ----QVFSNKGVLSNN--------------LKQWWDPP-------GIPGPELKPCPN
-VHSYFHR--RLLLWMPK-----RMWAFDLKCP--VCVK---------------------
---------RRYYLAA-EYHQC--PTCQG-----------TFISHDDRILNQLPLPF--S
LRVRFPVLLT--RKFASDDGV-VNLMRSRTL-GNSSTSLWNDVTEMHSDEW-MRRAVAYL
SDCERHKI--------------------------SRKRLGIPDVTYATL---PLFHNPP-
------GCKW------------------------------FLATYIRDVW----SLLPAL
KSRITSVYT-----ILKIDSTKKI---TLKL-QGKAAGSASWCTNVGNERGEIVISVLTT
SESLTNLKPLANGLVERYSKANQP--------HPSVLYTDRDCCK---------------
---------------------------------------------------V--------
------------------------------------------------------------
------------------------------------------------------------
---------------------------------------------------DGDSKYRRL
FP-QW-------------ENLL--------------------------------------
------------------------------------------------------------
-----------------------------------------------------VRMDSWH
FMRRI-----------------AKACSNESHPLYGPFMQLQPFSNGTSAMLQH-------
------------------------------------------------------------
-----------------------------------------YVL-PRRDAFEIWQEEQCH
VK--CLQDPVNV-----MLYTQTG-TISKGG--ISLPVY-RCARGTTSLE-S--------
---------------------FHAHQVN-FIP------VNFVIFLFQD---IILQIKIVF
FRHLCRSLSSIFIRRNCVEFREIFGG-----------SFPARSALRSFDEQLQNKMNELT
SSIFGCPSDNQY-QIPSS-YTGEDFG-V---EYLYKLSDPSFK-----------------
------------------LGSNLEEDIDGGFNDEEIAATTALVSTDEGDFDAE-------
---------LDVATTAFLQSNIEDKEGEV-------------------------------
-----------------------PLVTTDFKSIQ----GWDKVVQLAKALVDVT-----E
PITNLKGESLVEVYNQLHPFDQKPITYLRTLKP--SKGSFARNKSGHLG-----------
-------------QEATKRCFVSG-GSPSLP----PSKSRVVE--AICVQLMNEITSPTR
KSNK-DSEYVSRYGRVVQRYNEI--------KHYVSQSTVLME---RTGITLFQINGSTL
SCRHKNSIRVEEIKIL---------------------------------LQGGK-LLTVD
LCATEPLLSANDRPTQS-------------SQLSNHMVFEEPQDNTGLAQVRRQ------
------------------------------------------------------------
--------------------PAPSNNED--------------------------------
--------------------------------------------NXLTSQEEIAKKPEID
Q--CTIVVIDNPELLISPAIS-----------RTTAWRKRKNPLTGSAGKEKEQE-----
-----RKAYTCNKCQQ--------------------------------------------
-------------------------------PMTTTN----------------------G
HSQFRGQRYCP-NTETLTKQEWLEVKKNEKK-----------------------------
------------------------------------------------------------
----
>Dada-U6_CT
------------------------------------------------------------
------------------------------------------------------------
------------------------------------------------------------
------------------------------------------------------------
------------------------------------------------------------
------------------------------------------------------------
------------------------------------------------------------
------------------------------------------------------------
------------------------------------------------------------
--------------------------------------------------------VKPP
TGP---------------------------------------------------------
-------------------------------------TPMHF-------QGGLIPSQTRC
IVGESVISLFSG----TVSFGP---YDMLTV--DDFKANSPLISGNGALFPRATQHARSS
---------------NPR------------LLPSNPCDS--------------CVRPVSR
K----RDLLCXAXIFR-LHSSC--GTCVSGICDFVGSP--SVRGCQRNSLDQ--------
----------------CNSALYVRMMRERSL-GNSSAQLYNQLHEQHTERW-LEQSLRYL
TACRPFVG-----------------------------NPLVQGRTFAAP---KQMTPVP-
------TAQW------------------------------LLFVYVRDVL----QRLDEY
KAKVTSTFGQ----ILKVDSTKKI---TKKL-AGSAAGTAAWATNVGNERGEVLMSVLTA
GEGE-GLAKMMSGIVQRYADAQQE--------APKVIYVDRDCCQ---------------
---------------------------------------------------E--------
------------------------------------------------------------
------------------------------------------------------------
---------------------------------------------------GGESRMKHY
VT-TW-------------RDTI--------------------------------------
------------------------------------------------------------
-----------------------------------------------------XRLDVWH
LMRRF-----------------ATGCSTDSHPLYAAFLR--RLS---AAIFEW-DSDDVH
RLLQARCAVSNQGGG----------TRQRQPE--ELARHCKRRTRGAANTTRLVEELIRA
MSGEE-----------------------GTDMLGV------PLF-NEARMQRIWAEQRKH
VP--CIQDPEGV-----ALYTRTG-CLRKGG--VELPVY-RCARGSTSLE-S--------
---------------------FHLHLNR-FIPGTSANALHFQAYLLEG---I--------
------------VRWNRRREEAVR-------------QGS--DQPWSFSDRLNTAVLQSS
QQVLGQSLVGSF-THPRV-YTGELIG-I---EYLFDQTGQA-L-GAVNIDPDSAED---P
G-----------------LDEGFEESEESEEEEEEDPTLS----RPE-------------
------------SEKAAAQPPPPEESSDPQSSG---------------------------
-----------------------EEETADAPSRP----GLAEVVRLARTLVSVR-DCE--
ALSTQQENNIVAEWSALPEEDRRRVAYPPRHEDNLSRGRFRATK--GKCSVTPG------
-------------ADSVRRCYLGEASGAANW----PSASRLVE--AICTELCQLHPTAKR
ASGR-RGSNISRWTLIMSDYIRI--------QRLVQRSRRVKR---DTAIQLFGLNQRTL
GQWYSKKQKTEEVEVL---------------------------------LQGST-APAPP
MTAPEALPSAQEVAQRQ-----------PNTSVGDLHDFGHQETVHQEVKVTRSFSV---
---------------------------VLPAPAAPA------------------------
--------------------PATASRRP--------------------------------
--------------------------------------------T------APQLVAPAA
R--APCRPVGLTQSAQPEQSVVLIPMA-----KTTAWNRRKREAEDKATGQAKRRNKE--
----RKAPNTCTNCGH--------------------------------------------
-------------------------------PKTKEF----------------------G
HSQFRGQSYCP-KVATLSKEDWLAAKKAEAAEKRRRSEEG--------------------
------------------------------------------------------------
----
>Dada-U6_CGi
------------------------------MERKASGSKSVLKPALRRFS--TGELIMRA
SPAAADYVVPPRTA--------QRPFLDALSVSSNARLMVKALGGPAAVKERQNVLAMHI
LQFGKYKGQTFKWLLENDLGWVTGVVAVFEC---KDKEIPNNPHSANKFRLVEYVRMFPE
VTHHML------------------------------------------------------
------------------------------------------------------------
------------------------------------------------------------
------------------------------------------------------------
------------------------------------------------------------
------------------------------------------------------------
--------------------EKKKIVAEKERQKAEAPKVSIPSQTAPRPSPSAEDVLKDE
DLVEAANN----------------------------------------------------
--IETMEAISGDV------------------------MYSAW-------KQVLDLCDLKW
ISQ----ALFR-----VNRQGK---AEMKFDNIDRMWFYPP--------KPALVCTQPPA
-MDRYFAR--PIFLWMPK-----KLWRVRLTCPGKDCNG--QE-----LISSGIYRTLRR
V----LSLSGFYYMAA-EYLEC--SICKK-----------KLSSWNQDLLDQLDV----G
HRLQFPCILT--RLMACDLEV-VKMLRQRGL-GNSVARLRQNLAELHGEEN-LKRTAHYL
SDCQTFST--------------------------AQKRGLVTRTVFTPP---PTPPRVP-
------SCQW------------------------------LTSVYCQDVL----SRLEEV
KAAITSVYGR----ILKVDSTKKV---AKKL-QGSAAETAAWATNVGNEYGQVLMSVLTA
GEGA-GLDSMFEGIQRRYSDANVN--------PPEVVYVDRDCCG---------------
---------------------------------------------------S--------
------------------------------------------------------------
------------------------------------------------------------
------------------------------------------------------NFIGKK
FQ-SW-------------SATQ--------------------------------------
------------------------------------------------------------
-----------------------------------------------------VRLDIWH
FMRRI-----------------SSACTTESHALYPQFMR--RLS---GCIFYW-SEEDLA
ALKLAKETQAMKE----GMTVQGKEQEWLTKK--ELALHCRRTTRSPVEIRQQINELLEV
FSGEQ-----------------------GRDMLGT------PLL-DADKARDVWESQQRH
VD--CIQDPPNV-----SLYTQTG-TLKKGT--KTLPTY-RCARGSTSLE-S--------
---------------------FHLHLNR-FIPGTSTNDVHYQAFLLEG---L--------
------------YRWNQDRASQA-------V------EVE-APLCHTYSGLLRHAVNQLS
QTVLGNPLDPAF-QHPRA-YTGELIG-V---EYLYSQTGKV-L-QAI--PEELAEE---D
QPTEEDQD----------HDEGFEEED-----AEDDPTVP----DANFEVAAV-------
---------RPTGKPAASAVGPEASTARPPSSPRAVWQRGSPRSPAHAVRSPRTPTPSVT
PDSWTPTKDQPTQRPEGGVSVPLEEENSDEDQLPEPTSGMQPVHDLADYLLQLR-DCR--
TLTRTQQEQLAVLWDKLEPQDQRPAVFKPRARSS-PKGRFMASK-TGKSPVKAN------
-------------VEKTKRSFVGTGTGPASY----PDANRYME--ALVKRLTELYPSAIR
RPGTPT---ITRWSLIQAAYNRI--------REVVMEDPRVSD---LTGIQLLPLNQATL
ILWDRRRQARQEEVVL---------------------------------SQGIE-ISDPP
VTAPQPLPPPLSKPATL------------LTSSAPAHRYQLPPNTAGQSHVRIRSPH---
---------------------------RMPSPQMMPSPPRIIRHPVIAPG----------
--------------------PVQYRYVL--------------------------------
--------------------------------------------TQVPPNQTPQPAIPQY
Q--EPEFNAQALSPLVS---------------GSTACYRRKVEKRKRMGEYVRQYKPR--
-----RGPSQCSQCKK--------------------------------------------
-------------------------------PKVAP-----------------------S
HRQYFGNWYCE-ETTGESYEDWAERMCLRGYTSRKRRQPPPDEEDPTADPP---------
------------------------------------------------------------
----
>Dada-U1A_DR
-----------------------------------------MDPLLPTLSIVDTSVPQDR
QQCFLKASKDAKTLASRNRCFERNTSQ--DKKTACEEAKKRCQ-HITCAPSEVQYLGQLI
LNFGKYNGQSFKWLVENDVGYIKYVLDLHIKER-RHQGRKEGPGEYIKDLLLQYVQLFPQ
VSCHLE----------------VNVDSAIYGQGRFRSFTFLEMWQWYSLHKTLQADPQAG
SAQEKKMAQEAFCSVRQWLTMKEEDISVKTLKRFRQYILNKEEPGKQREENVPVKICHRS
HTQTLHCLLWGGRAKSMNMSMKKVLPIILTLLKAPASTSLLEAPASASLVPGQSSSSAPA
SASSVPGQPSSSAPASASSVPASASSSAPASASSVPASASSSAPASASSVPALASSSAPA
------------------------------------------------------------
---------------------------------------------------SASSVPALA
SSSAPASASSVPALASSSAPASASSVPASASSSAPASASSVPASASSSAPASASVSASDV
QPRRSSGG----------------------------------------------------
--STHSDPAHSEV------------------------LFEGWHKMWESGLHGLPSADILW
LKEDAERGLFQRAMSYKDKHGNRKWRKVLKD--DRMWFHPP-------EFPGVVEGKVPS
-ADSFFHS--SVFFWRPV-----GVWRYSLRCPRSDCPARTNQKA--FLYRCGYSSTVRQ
I----CHMSGWYSMLT-EVLAC--NACRKAAKESEEHTIGRFLSWDQCILNQLSP----A
HRAVFPAVLT--LRRGVDKQV-IRLMRDRTE-GNTMVKVWRQVQESHCEDY-LQRKDLYT
TLLSQYNK--------------------------PGKITRSLCQQFQRP---PARREPP-
------SARL------------------------------MRKAFLISEA----DNIEDY
RTQIMSTFGQ----VLKYDSTKKI---CKKL-SGDGKGTAEWCTNVANEQGQILISVLTC
EESLEKMRPMAEGLMERYRRADEA--------PPELMYVDRGCCR---------------
---------------------------------------------------V--------
------------------------------------------------------------
------------------------------------------------------------
---------------------------------------------------HAVSSVEQL
FSDWT------------DRGML--------------------------------------
------------------------------------------------------------
-----------------------------------------------------VRLDIFH
WIHRF-----------------DAALRTDHHPKYALFKS--ALS---AAVFAY-NKDDMA
LLVQAIRAGHPTN--YASLTDSQIIELRVSKY--DLSHYVRRITVGAQETCARVQCAIDL
LKGAA-----------------------GMDENQV------HLFKDSAAIDHVWENQQKH
LE--CIQDPPGR-----NMYTITK-YVTRYG--VRLARY-STVRGSNSLE-G--------
---------------------FHSFLPD-MIPGPHCAAVPFQVYLLAG---I--------
------------ARWNSNRESAS-------V------QGRKGRKHMVYMSPLVHRLNQRC
QELFGEVEEANY-RPPVP-AGDERIG-L---EYLFSQSSEP-F----SAPDHYAQT---R
ETLQADEDEDED------VPAGVAEEEEELQEEDDDVGYS----SDRE--RDS-------
---------LTPLRNRLCLTDQAVAAEFDPC-----------------------------
-----------------------VEDVCGPNHLP----GYQHVEDLCKVLVEIALEEGKL
ALNESTRQKVISAWNKLDLHDRSIQQFDSLYSARWGNALFGRTS----GDP-TE------
-------------ASLVQKLKFSKRYSAAHL-V-DSRKNRLMY--CLVKQLWLHPGVGGK
AKGS------PLKQQITKLYQRV--------QQRVTVDDDQLS---KLGIPILKINSKCV
SEFIRRQEALSATNVT---------------------------------DQGLSVLRRHQ
SVSSTSQPPAEELPEER------------PHTSRPAVQYPITTSLAGTRKLKQRLPQ---
--------------ILPVPPSALAQPVPAPAHSMPA------------------------
--------------------GLRHTHTP--------------------------------
--------------------------------------------LTAPPAVS-----LP-
----------------------QASTPLLLPSRSTVYKRKKAELSGSGHPTSVKVY----
---------ICALCGQ--------------------------------------------
-------------------------------PTQ-------------------------G
HKKYRKKSYCE-SSKASTSTNLAGQTFDCFEDFKRAVD-------VLLGSQSQAS-----
------------------------------------------------------------
-ESV
>Dada-U1B_DR
-----------------------------------------M--ALPTLRIVNPSAPLDR
QQAILQASKEARLYRERKLSFALPPAQLLNEHAAFNHAERLLRAEGTLAPSRQQCLGKLV
LPFGQYANAPFHWLAENDVGYMKFVIDKHREEL-AKQPKKIHNG-WIKDCLAEYAESFPQ
LSVTLE----------------ANVHRGIYGQKGFENYTFQEMWELYSQRAALMDRPEDF
SSNQKDLILRAHNSVTRWLHTPVTHISSVQMKRFRKYIYDKKD-----------------
-----------------------------------------QNLKSTADVPSWSRSKVPS
SRTT-----STSTSASTSAKAATASTTDMALTSAMAATTSMAFTSAMAATTSMAFTSATA
------------------------------------------------------------
---------------------------------------------------STSYTAATS
ATASTSYTAATTATASTSYTAATTATVFTFAMAANTATAS--TSAFTSATASMSASTSST
TKHKEPMS----------------------------------------------------
--SPMSD---SSV------------------------ELEGWVRLWEN-PNGISPADLSW
VKDDTERGLFTNIQVYQDSTGVLKRRRVMKS--DRMWFYPP-------EPPGYVSGTVPS
-PNLFFRG--RIFVWRPV-----GVWRYSLKCPRGKDCVGSGNKV--HLYKSGYHTKVRY
I----CDVANWYTMLT-EVLCC--GPCTKEGRKGAGAKVGRWLAWHPEILCQLSE----A
HQAMFPAILT--HRRGVDKSV-IRLLRDRTE-GNTMIKVWRQVQENHVEDY-LHRKDLYT
TLLMTLVK--------------------------PGAIVSAFRHQFEAP---PPQREMP-
------SAHL------------------------------LRHAFLLAEA----ENVQDY
RSQILSTFGT----VLKMDSTKKV---VKKL-SGEGKGTAEWFTSIGNEYSQIVSFILTC
EESTECLKPMCQGVMDRFQXANQP--------VPKILYVDRGCCR---------------
---------------------------------------------------A--------
------------------------------------------------------------
------------------------------------------------------------
---------------------------------------------------QGPTALESL
FKTWV------------DGGMV--------------------------------------
------------------------------------------------------------
-----------------------------------------------------VRLDIFH
WIHRF-----------------DAAIRTDSHSKYAVFKS--ALA---GAVMAY-NRADLE
LLIKAVRAKDPTA--FNRVTDEDMVRLYVSSE--RLKHHVRRVTLGAQETFRLVQIAIDE
LKGPA-----------------------GLDESGV------SLFKSTEAIDSMWEAQQRH
LE--CMQDPPEM-----SMYRVAR-STSING--VDVPYY-KCLRGSNSLE-G--------
---------------------FHKFLPH-MIPGPHCAARPFQVYLISG---I--------
------------ARWNSDRSSDA-------V------YGGKGRVHRTYSAPLIQRLNTRC
QLLFGETVEENF-RAPSAVASNELLG-L---EYLFSQSTGE-S----GA-----------
NFSLADLSNDGP------SPEQEVVQPDQAEPDEDDEAYQ----SDPEANDDG-------
---------LGVAPAHITLTTNETTTAHPPA-----------------------------
-----------------------FEDACSSNPLP----GFQQLERFCSLLVEIGFSETKL
SLTTDQRNEIIDAWNSVEDHDKQPQRFHQLYRTHWGNTLYCRTK----RDDLVE------
-------------AAIVQKVKMAQRYAPAQQDI-SALHNRLMY--TLVKLLWLGLP-QGS
SRSS------PEKSSILKAYGKI--------QHCILVEDPVLS---KMGIPLPKIXSKTV
RDFIRRQERLVNLQAT---------------------------------KMPSLVILKTT
SVSSEELPPAECQPSVL------------PPPAYPEMEYKQIPSTAGTKILKSR------
------------------------SDITAPAPKTPS------------------------
--------------------PTKHNTTP--------------------------------
--------------------------------------------LPQQKALSTIFKPLPR
T--PTTTTDTPEAPATSANTYSQPDTPAFW-SRSCVYKRKKTDTLSEVGAKLSRVHHL--
--------PICTLCNQ--------------------------------------------
-------------------------------PTQ-------------------------G
HKKYKKKNFCV-VKMMSTSKGLENRVFSSYEDFMAVVD-------TL-------------
------------------------------------------------------------
---K
>Dada-tA_DR
---------------------------------------MYAYPIFRRQSATSSRLLLGP
SAEAERLVSRE-----------SGRAKPKEEVLAEATAFVSSNGGDS--SDQFLVLAHCK
IQFGKYQGQRFRWLLEHALGYAVYLVLSI-----SDEKLQTTPLSENKHLFLQYTSSIRE
IAEEVE-KYQRKQEMQAEARAKGDTGCLMVEFGDFKGRSMKDVFEDQSKEAQALIRYLVK
ADARPKTNMALF------------------------------------------------
---------------------------------------------------KTYVLKRLA
SAAASAPPPAASSVSAPPPAASSVPAPPPAAIQTGVQQTATVKSLLARGKHLSPSQLAK-
------------------------------------------------------------
---------------------------------------------------KLMSPVKPY
PKLQSTVSPPTAEPPAKRMAQRQLFTTGTSRSTAEDDEELVFAASQCEAQLFAEACANPS
PSAETAKT----------------------------------------------------
--PDLQHHQPPVE------------------------LPVHW-------KDQLPPFQHEW
IRN----TVFKT----NLKTGK---PELVSQ--LKLWWYPP--------QPPLINTQPPA
SPDLFFCR--PLFLWMPL-----KMWLFPLVCVRLSCGK-------HRLTAAGIYRTVRK
V----LDIDGWYDLAT-EYLEC--KRCKK-----------KYPAWSEDILGQLDI----G
HRSQFPALLT--YRYSCDNRV-VRMMRERTL-GNSVTQLFKKLMEQHSEAW-TQRVLQYL
TACEPFTR-----------------------------SSLVQPPVFAEP---PLLPAIP-
------KPKW------------------------------LLAVYARDVL----GRLHEV
KAKITSVFGC----VLKMDSTKKI---TKKL-AGAAAGTAAWCTNVGNEHGQVLVSVLSA
AEGH-GLDPMAAGLMKRYREAGEA--------APKVMYVDRDCCS---------------
---------------------------------------------------Q--------
------------------------------------------------------------
------------------------------------------------------------
---------------------------------------------------HGQSPVKIM
FR-EW-------------DELE--------------------------------------
------------------------------------------------------------
-----------------------------------------------------VRLDIWH
FMRRF-----------------AAGVTTEAHPLYGIFMA--RLS---TCIFQW-DPEDVA
ALRQAKEGELAAK-KTGHISQTALSAR-INRR--ELALHCRRRTRGVEETTCLIGKLLDH
FDSEH-----------------------GKDTLGV------PLL-DHERIQQIWKEQQKH
IQ--CIQDPENF-----PLYMKTG-TLKKGS--VELCCY-RCARGSTSLE-S--------
---------------------FHLHLNR-FIPGTSASDAHFQAYLLEG---L--------
------------MRWNDDRMEST-------I------KGA--SSIRSYGSAMREAVDRLS
RAVLGKPW-----------DNRELLG-I---EYLYSQTGKT-L---TPVLQNPEEE---D
RLVEEVDDEDL-------QDEGFEEE------IMEDITVPVLYEDDPC------------
---------RDLRNSPSSSPLPQSPASLAEPSTSAGGEGQLPSRAPSVPSQPSDSGDSLS
VEA--------------------QGVVIGPDGIA----GWDKVQDLAAYLVGLR---EAP
YLTDLQVTEAIQLWTALLDVDKQRINYQPRHQPQLTHGRFKAPK---RSGVTPG------
-------------VESVKRCLIGHPGGPAQW----PSTSRLVE--AICTKLCAVHKSTSK
KAGV----RTPRWSKILTDYHHI--------RDLVLGSRRLMD---ETVIQLFELNQKTL
IQWFQRRQKDQEMSVL---------------------------------TQGLT-PLNPI
AVADTQLPLPREKLDEA------------PSTSGPKHQFVFPPNKEGQAPLLRPGRKSAS
ATTTVCSFLPDATTVCSFPPAPTTVCPIAPTPTTVCHIAPAPTMVCPVTP----------
-TFTTVRPISPASTTVCPIIPASTTVRPIAPAPTTVRTIVSAPTTVCSFPPAPSTVCPIA
PPPTAPGVVKPISGPGSLFGTLVFNPDMSVSMVIPSFAAPTSSAVPASPAPAVAPPAPAV
PPPAPAPPAPAVPPPAPAPPAPAVPVS-----RYTQRNRRRREQEKESGVHKRKYVRA--
-----VTFNVCSKCGQ--------------------------------------------
-------------------------------PKTKEF----------------------G
HSRFGNATFCLQTSNGKSLEDWLAEQRQQNKGQTPAPE----------------------
------------------------------------------------------------
----
>Dada-tG_PMar
------------------------------------------------------------
------------------------------------------------------------
------------------------------------------------------------
------------------------------------------------------------
------------------------------------------------------------
------------------------------------------------------------
------------------------------------------------------------
------------------------------------------------------------
------------------------------------------------------------
----------------------------------MHSDTSIAQCSTTPSPEAPSTVSAPS
SVVREQPP----------------------------------------------------
----------------------------------------------------KSGQRQPW
LHDPQTVQDL------EALIGRLSEIDNSRPGLYHFKCPTP--------EEAMRSSAVGS
IPDKLRGR--DLWLWHPH----------GGRCP--VCNS-------ADITSVKQLIPAKV
VYSDEVDGAWHSRLIS-TRRRCGNPQCQH-----------CFSSLNYKYIDTLPDIVSDG
ILSRF--VLG--KQSIIPVSI-IRRLRD----GGLVSREAEVIRGLESVA--LGRRRAFF
NEYKRRCE--------------------------NGTLISTVSASAREICRLSAEEAIP-
DQPARISHLV------------------------------LKYALLKDFE----LHKADL
LRELSSHKVQF---SLSIDHTRSV---PKRV----STNRNGYLVVFVADGGMVLNAVSTE
STSMAELAPALAQLKDNIST------------DVVTIFVDRDCCQ---------------
------------------------------------------------------------
------------------------------------------------------------
------------------------------------------------------------
---------------------------------------------------TVGDNNRRL
IA---------KALDREPETIE--------------------------------------
------------------------------------------------------------
-----------------------------------------------------LKLDALH
CIFRL------------------LRNTADNHPRQNRFAT--ALS---KCFFID-NEADLI
EFRAQRARAGLLS--------------KPSRS--EMRRHVRRVIPQPVELRRRLEVCIRS
FWELD----------CEGEASTHQSQREEVSGRPLPGSVGVPLF--KDSSWPTFRSVLVH
VDNYCISDTSTS-----TAFVRDAQGGL------------RHVRGSSRSE-C--------
---------------------RHACIKKDFSQTSRISGVLHDCKLLWR---M--------
------------VYSNRRLKMKMEGGIDG-KEAIPIPLSSREYRFAATAGSSINVTSQKA
KIVFGD-------------------------EYLALTNKQRYQAICKEWENERKKD---E
ESSS--------------ASDNEEDGNPTNDQESAIMKCISGDVEESDCDSAE-------
---------LSTPDAGDSRDDGFQAMRMG-------------------------------
------------------------------------------------------------
------------------------------------------------------------
-------------GKSRRRFCRLRGSHATSPIIRLANWSNIVT--GVVRDLISQVPDENP
-------------DSIFKLYTKR---------VLDEVHCAMTDDGVKAPLPLHAISLDDL
KTYIKQLNRTRASSIP---STVRGQEVAARLFEGMKPPIDISFPHT---HSANQQMVSPI
KLGAGPKPVTTSDVLDDIVRQKRERGSVSQSPIQSVSITQRRAANQDASGPAEGAASPEP
HVK----------------GLSRGEDSLNSKVCRFCGKPLIDGYNDHVRD----------
-GSRWGRC------------PMDSRPFM--------------------------------
--------------------------------------------DN--------------
--------------------------------ESKAMRRLARERAKTIRVTAA-------
-----GSGRNCGWCGI--------------------------------------------
-------------------------------PYPGYASQRL-------------------
------------------------------------------------------------
------------------------------------------------------------
----
>Dada-tL_DR
-------------------------MSGKSHKAMSDADWISRLKKFASTGVWPSNEGNRP
APRQKKWHEIYQR-----------------------------------------------
------------------------------------------------------------
-------IEKCPLQSRGQRTLLGGVLKCTCGFHTQKQSTASAAPAQTVQQ----------
------------------------------------------------------------
------------------------------------------------------------
------------------------------------------------------------
------------------------------------------------------------
----------------------------------------------------------PA
PTVPAQEVMETRQLEAQPQPPSTPSVASKISPQLSMTQDLQVSAPVLTSTTAVTSSTEPS
GIVSTAPS----------------------------------------------------
--GSLLQAPSAVP------------------------LPRLW-------AETLPPEDHKW
IAS----RLFK-----MGSKGK---PELRDN--LQLWYYPP--------QPALTYNQAPA
-PDRFFCH--SLLLWMPY-----KLWRVKVLCPNPACGQ-------HQLTGGGLHKRARQ
V----LDIDRMYNMVT-ETLIC--TKCKA-----------SHVSWSQTVLQQLDL----G
HRSEFRVILT--QKYACDIRV-IRLLRERGL-GNSPTRVIKQLKENHSEEW-LQRLARYT
TQCVDFLS-----------------------------GPGVLPITFQEP---PAPTVVP-
------SCKW------------------------------LLTVYSQDIL----TRLNEI
HARITSTHGS----ILKMDSTKKI---TKKL-AGTAKGTGLWLTSVGNEFGQVLISVLTA
QEGA-GLDRMVDGLVRRYQEAGVD--------PPAVLYVDCGCCT---------------
---------------------------------------------------D--------
------------------------------------------------------------
------------------------------------------------------------
---------------------------------------------------VGETKLKAR
FR-GW-------------PELT--------------------------------------
------------------------------------------------------------
-----------------------------------------------------VKLDIWH
FMRRI-----------------AVGCTTDAHQLYPIFMS--RIS---ACIFEW-DAADVS
LLRQAKRALLMSQ-GWPALTDADVNKH-LTRE--ELALHCRRRTRGEETTILLLEQLLTE
LMSNK-----------------------GNDSLGV------PLL-DKERMGHIWSVQKKH
IK--CIQDPPGV-----VLYTETG-SITKGG--VLLRTY-RCARGSTSLE-S--------
---------------------FHLHLNR-FIPGYSANSLNFQIYLLEG---L--------
------------NRWNQDREAAS--------------LASEPSALRSYTGELVHCVNCNF
EKLFGRKVVPNF-CPPAR-YTGELIG-V---QYLFQQTGQA-L---QNMNPDCEQT---A
ELIEDLNVDERE------EDEGFCD-------ISEDHTIV----DPEAALSPS-------
---------SSTLRSGSSTAVTSSVASLPVSTCPALVPDPPA--------QPEEPISPVP
LEPEEATEDDDEDNDDDDDDDGDEETAVDYQNIP----GFQHVDRLAEYLVELR-THKSL
SLTNQEANEIIGLWQSLHDQDKKRVVYAARHQKRLLSGRFKTPK---KPTHTPG------
-------------VESTTRCVLGASSAPAQW----PDCCRLVE--TIFIRLCTIHPSPKR
KGKG----TLSRWSLILQDYRRI--------RQLVLGNSLVMG---GTSMQLVEVNQNTL
IQWFNNRQKKQELSVL---------------------------------LQGIQ-LPQPL
PEAQEPLPVAKSLRTEP-------------DQPGEQHQYVLPESTAGQARQRQTSVG---
------------------------------RPPLRPKAPVQTQVIFTPPA----------
-PGASLQMVPNIYI------PATPGYQG--------------------------------
--------------------------------------------MPMFQGVPMFQAVPMV
QGIPMAQGIPMMQGVQMAQGIPMVQGMPLRQPPLQPTMSSTSSQPAASPSTSGAIPKR--
PYRRTVQANTCKKCGQ--------------------------------------------
-------------------------------FKTNAT----------------------G
HSQLRGRVYCP-QTETLTKEEWLEEMKRTNPK----------------------------
------------------------------------------------------------
----
>Dada-1_DL
------------------------------------------------------------
------------------------------------------------------------
------------------------------------------------------------
------------------------------------------------------------
------------------------------------------------------------
------------------------------------------------------------
------------------------------------------------------------
------------------------------------------------------------
------------------------------------------------------------
------------------------------------------------------------
------------------------------------------------------------
--------------------------------------------YTNGLTLLCVSAATTW
LEADAPRGAARLGGPGTVQEGT-------QRAGCPHIXTPP-------------------
-------------VVAPT-----RMWAYHLRCPIVACGG--------KLAGAGLYKTVRR
V----LDRSCWYFMGT-EYLEC--SSCHK-----------KMPGWSQDILGQLDM----A
HREQFPAVLT--YKLXCDRAV-IGLMRERTL-GNSASRLRASLVEQHTREW-MARSMLYL
SVLRKLRA------------------------------PGAAPLAAXXL---PTVHPVP-
------TVLW------------------------------LINVYVRXAL----TRLDET
RARVTSIFGD----LLKMDSTKKI---TKKL-AGGAAGTAAWVTNVGNEYGQVLMSVLTT
AEGG-GLVDIGHG----YREAGKA--------PPKVLYVDRDCCX---------------
------------------------------------------------------------
------------------------------------------------------------
------------------------------------------------------------
------------------------------------------------------------
------------------------------------------------------------
------------------------------------------------------------
------------------------------------------------------------
------------------------------------------------------------
------------------------------------------------------------
------------------------------------------------------------
------------------------------------------------------------
------------------------------------------------------------
------------------------------------------------------------
------------------------------------------------------------
------------------------------------------------------------
------------------------------------------------------------
------------------------------------------------------------
------------------------------------------------------------
------------------------------------------------------------
------------------------------------------------------------
------------------------------------------------------------
------------------------------------------------------------
------------------------------------------------------------
------------------------------------------------------------
------------------------------------------------------------
------------------------------------------------------------
------------------------------------------------------------
------------------------------------------------------------
------------------------------------------------------------
------------------------------------------------------------
----
>Dada-1_FR
------------------------------------------------------------
------------------------------------------------------------
------------------------------------------------------------
------------------------------------------------------------
------------------------------------------------------------
------------------------------------------------------------
------------------------------------------------------------
------------------------------------------------------------
------------------------------------------------------------
------------------------------------------------------------
------------------------------------------------------------
--------------------------------------------MWESAPNGLPQADVAW
LKEDETNGLFQRAASFQDKHGKMKWRKVLKD--DRMWFHPP-------EVPGVVGKTVPS
-ADSFFRS--RVFFWRPV-----GVWRYSLRCPRAACPARENKGA--FLYRCGYSHTVRQ
I----CHASGWYSMLT-EVLAC--NACRKAAKDSEERAIGRFPSWEACILNQLSP----A
HRAMFPAVLT--------------------------------------------------
--------------------------------------LRGFSPKFQLP---PPRRELP-
------SPRL------------------------------LRKAFLLAEA----ENIEDY
RAQIMSTFGK----VLKYDSTKKI---CKKL-SGDGKGTAEWCTNVGNER----------
------------------------------------------------------------
------------------------------------------------------------
------------------------------------------------------------
------------------------------------------------------------
------------------------------------------------------------
------------------------------------------------------------
------------------------------------------------------------
------------------------------------------------------------
------------------------------------------------------------
----------------------------------EGHRHTERTGGNGRQPGPSVQ-----
---------------------------------------------GNDDIDRIWQNQQKH
LE--CIQDPPGR----------------------------------NTIK----------
---------------------KHITXNX--------------------------------
------------------------------------------------------------
------------------------------------------------------------
------------------------------------------------------------
------------------------------------------------------------
------------------------------------------------------------
------------------------------------------------------------
------------------------------------------------------------
------------------------------------------------------------
------------------------------------------------------------
------------------------------------------------------------
------------------------------------------------------------
------------------------------------------------------------
------------------------------------------------------------
------------------------------------------------------------
------------------------------------------------------------
------------------------------------------------------------
------------------------------------------------------------
------------------------------------------------------------
----
>Dada-1_GM
------------------------------------------------------------
------------------------------------------------------------
------------------------------------------------------------
------------------------------------------------------------
------------------------------------------------------------
------------------------------------------------------------
------------------------------------------------------------
------------------------------------------------------------
------------------------------------------------------------
------------------------------------------------------------
------------------------------------------------------------
------------------------------------------------------------
------------------------------------------------------------
------------------------------------------------------------
------------------------------------------------------------
-------------------------MHDRRP-----------------------------
-------------------------------------------------------RPVP-
------------------------------------------------------------
------------------------------------------------------------
------------------------------------------------------------
------------------------------------------------------------
------------------------------------------------------------
------------------------------------------------------------
------------------------------------------------------------
------------------------------------------------------------
------------------------------------------------------------
------------------------------------------------------------
-----------------------------------RLHG--QLS---VCLFEW-DPEDVA
LLRHAKREELRRE-GVPGISEALVDSR-LTKA--QLALYCRRRTRGEEATIRQVEALLQE
LMGDK-----------------------GRDLLGV------PLL-DRVRMEHIWRVQKRH
VK--CIQDLPGV-----PLYTKTGTTTTKEG--VVLTKY-RCARGSTSLE-S--------
---------------------FHCHLNR-FIPGTQANDLNFQLYLLDG---L--------
------------NRWNQDRAAAA--------------VAEXMSALLSYSGDLVHCVNTFG
TNVFGQMFVPSF-RLPXK-YTGELIG-I---DYLYMQTGKC-M---QDMDPEGEET---E
QLLEDLGDEA--------EDEGFXDDTEASLE----------------------------
------------------------------------------------------------
--------------------VPVEQLAVDENNIP----GLDRVDRLAEYLVGLR-SQTSL
ALSNRDVGIIVGLWEDLLPYDQQKAVYXARHQDRLLTGRF--------------------
-------------------------------------------------RLCTXHPSPTK
KGKG----YLSRWSLILRDYRRI--------RQLILANGAVMS---TTXLQLVEVNQTTL
IQWHNRRVARQGVSVL---------------------------------CQGVD-LPAPV
PVATVVLPXGMDRPAVA-----------PQTPGLVKHSYHLPESTAGRAKMNRRATA---
------------TATAAVAPAPAPAPAPAPAPAVRPRMKTAQRRLFPCP-----------
--------------------PTPAPVIS--------------------------------
--------------------------------------------STPAPFVFALPRAPAP
FVFALPRAPALSGTPALTQSLPSTPFL-----PVNPLLRYPHAQPPIMFAVPSAVPPK--
------------------------------------------------------------
-------------------------------PQNGR-----------------------G
RTTGLGRQINAGGVGSPGVQRLATASTRGRSTAPPPSP----------------------
------------------------------------------------------------
----
>Dada-1_ON
------------------------------------------------------------
------------------------------------------------------------
------------------------------------------------------------
------------------------------------------MWELYCQYSSQKDRPEKF
SDEQREVIQKAHSSVKRWLNTPVTHITSIQMKRFRKYIYDKEQ-----------------
------------------------------------------------------------
------------------------------LTSTPRCDPSLWPGDDAELIAASQSVEDSL
------------------------------------------------------------
---------------------------------------------------KSQHSSSAX
EPMERRLTSGGVPPPRSGTGQTSAFLSKEXETTVQSHQNNSAVQPKHRESTEAAVRSKKH
DTVGLSEP----------------------------------------------------
--PASQGHDHTIQ------------------------LP----------SSHSPVETEGW
XSN---------------VNGK------------------------------------TA
ILDSYAHI--FPLLLLIY-----LRYVTSVMCP---------------------------
-----------------TGTRCLPRSCAAD-----------------------------H
GQRQAEVAEE--EKRGVYKNV-VLFLRDRTK-ENTM--VWRQIQENHMQEY-LQRKDLYT
TLLMTCGARGYHLILTAHIPGATSSKRASLCMALAPDFPAGRGQQYEGL---PKPDSVH-
------FWHR------------------------------AENGFHQTFE----QFL---
---WTERYIS----IVVTEGIQKMFMVVKKM-SGEGQGSAEWFSSIRNEHSQIVTFVLTC
EESFDKLQPIYCGVMERFHLANQP--------VPKFSLGKTPATS---------------
---------------------------------------------------T--------
------------------------------------------------------------
------------------------------------------------------------
---------------------------------------------------ITRSVSS--
------------------------------------------------------------
------------------------------------------------------------
------------------------------------------------------------
----------------------VAASTSTSETVGPPILQ--KKT----------------
------------------------------------------------------------
------------------------------------------------------------
------------------------------------------------------------
-------------------------CSE-TIPGNSGPATSLSSTLAIT---L--------
------------------------------------------------------------
------------------------------------------------------------
------------------------------------------------------------
------------------------------------------------------------
------------------------------------------------------------
------------------------------------------------------------
-----------------TITILDTAGSPSVW-----------------------------
------------------------------------------------------------
------------------------------------------------------------
------------------------------------------------------------
------------------------------------------------------------
------------------------------------------------------------
------------------------------------------------------------
-------------------------------ARATQYKX---------------------
------------------------------------------------------------
------------------------------------------------------------
------------------------------------------------------------
------------------------------------------------------------
----
>Dada-1_TN
MCWARRLSSRSLPMGLGDLGRQKMSSKSKSHXGMGDGEWMARLRSYATTGVWPSG-GNRP
APRQRKWHELYQK-----------------------------------------------
------------------------------------------------------------
------------------------------------------------------------
------------------------------------------------------------
------------------------------------------------------------
------------------------------------------------------------
------------------------------------------------------------
------------------------------------------------------------
-----------------------KNAPCRPMDRPPSLDSLWLVIVDSTVPSLKNLTMNEP
EGLDSGDA----------------------------------------------------
--GDAAAAAAAYW------------------------LPVGM-------KKNIPVQDHKW
ISS----TLFLS-------------GKLRPD--LKLWYEPP--------APALIYHQTPT
-PDRFFTH--RLMVWMPY-----HLWKVKVNCP--HCGK---Q-----LTGGGVHKRARK
V----LDID------------------------------------SQTVRDQLDL----P
HQKMFRLILT--RKYACDIRV-IRLLRDRTL-GNSPARLVKQLQENHGEEW-LSRLALYF
GECANFVD-----------------------------XPGIAXVVCQQP---PEPTELA-
------SSGW------------------------------LLSVC---------------
------------------------------------------------------------
------------------------------------------------------------
------------------------------------------------------------
------------------------------------------------------------
------------------------------------------------------------
------------------------------------------------------------
------------------------------------------------------------
------------------------------------------------------------
------------------------------------------------------------
------------------------------------------------------------
------------------------------------------------------------
---------------------------------------------DEARMEHIWRVQKRH
VK--CIQDVPGV-----HLYTETG-TTTKGG--VVLGKY-RCARGSTSLQ-S--------
---------------------FHCHLNR-FIPGTSANALNFQLYLLDG---L--------
------------NRWNQDRAAAA-------V------SGK-PSQCLTYSGDVAQCINTST
MKVLGRPFLPTF-RPPSK-YTGELLG-V---DYLLSQTGQP-L----QINPDSEET---E
EMLEDLQEDEE-------EDEGFGE-------ENTDFTMTSIIQDPGTFLESS-------
---------LATFTQPATSTQPATFTQPSTSTQPATFTQPAASTQPAAFTQPATSTQ---
-----------------------PATFTQPATQP--------------------------
------------------------------------------------------------
---------------------------------------------ATFTQPATHPATFTT
STGK------------------------------------------NGEVQGVQTN----
------------------------------------------------------------
------------------------------------------------------------
------------------------------------------------------------
------------------------------------------------------------
------------------------------------------------------------
------------------------------------------------------------
------------------------------------------------------------
------------------------------------------------------------
------------------------------------------------------------
------------------------------------------------------------
----
>Dada-1_BF
------------------------------------------------------------
-------MGRGRKGDNRPIRFRSEGGKRKHDTFTVRIRQKTCTRGQWRKTKSSCPRKEKA
MSIGIMLWGSLPWANINSPPGQTSTAVSSAKRTPASSSVTTQSPATPQTLTVVTAPSTST
LETTTDRSKTLGTSSQSAMTETAPDT----------------------------------
------------------------------------------------------------
---------------------------------------------------VSSKTGSMV
TTTKPTKRKSTTVLTMAQRKQLPTVQVTTSTSDKTTVTADKTVQNSTQGSQLISRSTLDT
------------------------------------------------------------
---------------------------------------------------TTPSETNRQ
SKSSTEGSRFPTVQVTTSTSSSDKTTVTADKTXQNSTQGSQLTSRSTLDTTTPSETNRQS
KSSTEGSR----------------------------------------------------
--LPTMQTQWETF------------------------LPKKL-------RNNISPADQAW
IAQ-----------CLYDHNGK-----LRENLPNQNWYHPP--------SPQVPMGVPPD
-PNQYFRQ--RMFLWAPM-----RMWKIPLNCP--KCKL--------QLSHSGIYTRARE
V----VDIDSRYYLVSLDYPRC--NKCKV-----------PYCPWSTDILNQLDA----Y
HRSTFPAVLT--KYAALDKRC-VTLMKPRTQ-GNSSSLTQQALEEIHSEAW-GKKCMHYL
SDCELHKK---------------------------GTQLTGLTCLYQAP---PAYRPLP-
------LAQW------------------------------FEAVHTNEIL----GHEDEM
KAIITSTYGR----VLKMDSTKKV---TKKL-AGDVASSASWMTNISNEAGEVLNSVLTT
GEGA-GLQEVCQGIVKRYTNAHEP--------PPEVIYVDTHCCN---------------
---------------------------------------------------D--------
------------------------------------------------------------
------------------------------------------------------------
------------------------------------------------------------
------------------------------------------------------------
------------------------------------------------------------
------------------------------------------------------------
------------------------------------------------------------
------------------------------------------------------------
------------------------------------------------------------
------------------------------------------------------------
------------------------------------------------------------
------------------------------------------------------------
--------------------KDELIA-I---QYLLAQSGRGDLNPSVVRDDD--------
------------------VGNLLPELNLEEANEEDNVDATVCLAEHIRSENSE-------
---------VVKSSDCLGHL----------------------------------------
-----------------------PQVVXSSDRLG----HLPQVVMFSNRLGHLP------
--------QVVMFLNRLSHL----------------------------------------
-------------PQVKMTKLYMTHGQAAQC----PSTNRVSE--CLCLRLMRKFDLPRN
RPNDATGKRLPHVQSIVHTYGIV--------QQLLADSRVVQE---KTNIVLVVINNTTV
SAWMSDRQKRVDREAL---------------------------------LKGTS-LPASI
TTAEEPLAEAHQLPTEE------------SAHGHEHMQFDEPENRQGQSAKRPRNSAPRG
SAVPIPYLQGPVDSPTPPWFQGSTCTSHPAYQRVSPPP----------------------
--------------------PYFQGSTP--------------------------------
--------------------------------------------AYQFPHGYPPMHWPYY
I--PPQSTPPSSTNETQFLSS-----------RHRDWRQRKAAMEDQERVARGEAPRKRY
KSKEGGYRYICTLCQK--------------------------------------------
-------------------------------QKCADT----------------------G
HTQVKGKWYCP--SLCITVEEWRESLKKD-------------------------------
------------------------------------------------------------
----
>Dada-1_CI
----------------------------------------MASPIFRRLP--SGELRLVC
TPAAKRIGNEKKGXL-------PKACLPPAQIRSHAIQAVKQRSGNP--DDKLDVLGEYL
IQFGKYKGQSFKWMLENDLGYTVWLMLNI-----RNEVFSKSMLSQNKAAFKCYVDSFGE
VRACVQ--KRVKREAEKNQQSTSKKTQDKPAGSKPKTVSMYPLASLVSGSVSGCRLISKL
KSLQHPVSFSPYVPKRRRNEPGFSSDSADDAEMCEIVDKFEKEYKEERAGPSTSGV----
------------------------------------------------------------
------------------------------SISXRTIATXTTSRGFSPSRSIRFPPNTSI
------------------------------------------------------------
---------------------------------------------------GFAPELKIA
PRAAPREAPKTAPRAAPRAAPRA-----------------APRAAPRAAPRAAPRAAPMQ
TTSSTRHE----------------------------------------------------
--ATLIPPTAAMP------------------------LPDGW-------KTSLPTADHSW
IAQ----ALFKR----NIKTGK---PELDLARIDKLWWDPP--------QPSLQCAQPPN
-PGRYFAH--RLLLWMPR-----KLWRAIFICPQPGYSK---E-----LTSAGLYHHTRQ
V----LDTDDIYNLAA-EYLEC--SKCKK-----------KFISWSRAIVDQLDV----G
HRTQFTPLLS--YQLACDVRV-IRNLRQRGL-GNSSTQLQKQLTEQHSERW-LFRTVQYM
TDCQHFMK--------------------------AHEGGLILPSTFGEP---PSFKPIP-
------TYKW------------------------------ILTMYVLDVL----PRINEI
KFKIASIFGK----VLKMDSTKKV---TKKL-AGEAKGTLSWVTNVGNEYGQVLMSVLTE
GEG--SLNNMADGLMERYSNASVP--------PPDLIYVDRGCCC---------------
---------------------------------------------------S--------
------------------------------------------------------------
------------------------------------------------------------
----------------------------------------------------SRPNVNKL
FH-KW-------------ETTT--------------------------------------
------------------------------------------------------------
-----------------------------------------------------VRLDIWH
FIRRI-----------------AVGCTTESHPLYGIFLG--RLS---RCIFEW-SNEDLD
QLIRAKLSELVSR-GFPNPSSADALGR-ITKK--ELAKHCRXKTRPKXQIKQLIGQLIET
FSGEQ-----------------------GRDTLGV------PLL-DAERTSLIWKEQQQH
VK--CITDPENY-----ALYIQTG-QLKKGD--IMLKTY-RCARGSTSLE-S--------
---------------------FHLHLNR-FIPGTSASDLHFQTYLLEG---I--------
------------SRWNSDRAAAA-------I------SSP--TTISSYNATVLHAANELK
KSVFKQEMPHGA-IHLGQ-YTGELIG-V---EYLFSQTGAV-L-NTLS-DPDEPAD---T
LLLSDDDIN---------LDEGFQEQEQEEEGDIAEATLD----SLL----PD-------
---------TNRLSSGVSVVGPTLQASSSANI--------SPPPDSGSTSYSSLPSTSTS
ASEPLATD---------------AEVCVGPCNIP----GYDKVSSLAIRLVSLM-ECTG-
ALTNEQALDIARLWHALDEYDKRPTVFAPRHRTTLTQGRFKAPK--RKTTVTPG------
-------------VESTKRCFLGAFTGPAQW----PDCNRYVE--STISKLCDIHAGPER
RQNK-T---TQRWTLITASYKKI--------RDCVMNNIRVMA---ECNIQLPDINXKTL
TQWYNNKQKKREAEVL---------------------------------LQGIR-ITEPA
MASSQPLPPAKEIPCGP-----------PVVNFPTPLTFILPANTTSEAKLRLVT-----
------------------------------------------------------------
--------------------P---------------------------------------
------------------------------------------------------------
--------------------------------RAEPLFRKPT------------------
------------------------------------------------------------
------------------------------------------------------------
------------------------------------------------------------
------------------------------------------------------------
----
>Dada-1_CSa
------------------------------------------------------------
------------------------------------------------------------
------------------------------------------------------------
------------------------------------------------------------
------------------------------------------------------------
------------------------------------------------------------
------------------------------------------------------------
------------------------------------------------------------
------------------------------------------------------------
--------------------------------------------------MLIENLSQQS
TSVKQKED----------------------------------------------------
--AVVRGGPSAVS------------------------LPRGW-------EASLPKSDHAW
VSQ----TLCE-----KSKDGR---VLLKSEALTQLCWYPP--------QPPTVCNXLPR
-MDRYFAS--KIVLFMXK-----RIWKCDLACP--RCKS-------PSMISCGLYRNTRL
V----LDTDGFYNLAG-EYLEC--RDCQK-----------REISWSNDILCQLDP----G
RFHQFPAILT--RQLACDLGV-VTLMRQRGL-GNSATQLQKTLTERHAEKW-LQRSVHYL
SDQCHFLN--------------------------ASRKGLVAAFPCAEP---PTQRMVP-
------TAKW------------------------------LRMVYSKDVL----NRSVEL
KASITSVFGR----VLKIDSTKQI---VKKL-AGKADRTAKWLTNVGNEHGQILKSVLTS
AEGSVGLALMGKGIVRRFADAGIR--------PPILLYTDRDCCG---------------
------------------------------------------------------------
------------------------------------------------------------
------------------------------------------------------------
---------------------------------------------------GHMPSALSV
FP-GW------------ESSVK--------------------------------------
------------------------------------------------------------
-----------------------------------------------------VRLDIWH
FIRQL-----------------AACCTTESHPLYGEFLS--QLS---ACIFEY-DEEDLD
RLSRARMREMISA-GIHNSTMQDARQK-LTKR--ERNLHCRRRTRGAEKTQELIEKLLEA
YSSSA-----------------------ACDTTGV------PLL-KVDCLEDVWKSQVRH
VP--CIQDPPDI-----QLYTKTG-TQTVGD--VVLPVY-RCARGSTSLE-S--------
---------------------FHEHVKR-FVPGTRASDVYFQAYLLDG---L--------
------------SRWNADRAREADT------------ASFTSVGSFSYSEQMKRVANLLY
KQAMSTDREFVYCKSSRS-YTGELIG-V---EYLYQQTGRC-L---LDAVSAIXET---D
EDDVDWYVEVT-------TDEGFDES--------GDPTVP----DVDLVIDVQ-------
---------LTATVDAPESRTPSDVVAVPPQAENDVVPHSPA------------------
-----------------------XETMGAGDTVG----GYEKVEELASFLLQLS--DSGR
AISNVEAEEIIRLWNNLSDYDKKPTQFAPRHRTALTRGRFRNRKGSSLAAGTAG------
-------------IDSIRRGFLSD-GCPAQC----PDCNRYCD--SMMQRLCQKYPGRVV
DGGK----RVDRWMLVSRAYNRI--------RWAVLNSTLVMN---NTDIQVVAVNHTTI
KQWWNRKNKSHEAAVI---------------------------------KQGIR-LSPPR
LVAEQPLVAAKPQPGPL-----------PKFDDGDLLAVVNPAPTVPQLMLCDVQ-----
------------------------------------------------------------
--------------------PSQQTTS---------------------------------
------------------------------------------------------------
--------------------------------RSTNWYRTKREKDTLEGKLVRRNAAR--
-----TKPTTCRKCNE--------------------------------------------
-------------------------------VRDKE-----------------------S
HTQYYGSWYCP-KAFSVTKEEWLIEAKAKRQTRLAAKKENTTA-----------------
------------------------------------------------------------
----
>Dada-1_CGi
------------------------------------------------------------
------------------------------------------------------------
------------------------------------------------------------
---------SSHCQKPSEDPPPSSDGKGHLGSESTKISQANVASVIESVS----------
------------------------------------------------------------
------------------------------------------------------------
------------------------------------------------------------
------------------------------------------------------------
------------------------------------------------------------
--IASTSESVSIASTSESVCIASNSYSISDTATISYHNDTATNGYVNKATTSFISDFISD
SYTTNADS----------------------------------------------------
------EPSAKYP------------------------IIESW-------KSCLPPEDIPW
ISK----ALFS-----FNAKGK---PELDDRKIDRMWYDPP--------QAQLIPNQRPK
-PERYFGH--RLFLWMPL-----RMFKIQLKCP--ICTK-------TELTKQGPYRNTRL
V----LDIDGFYILAG-EYLHC--SSCKK-----------NQISWNQCILDQLDP----S
TRCKFPIHML--YKTACDARV-MFMMHQRGL-GNSPTQLQKQISELHNSVW-ASKMVQYL
QDCKLFSV--------------------------AAKSRLLSPSTVEEP---PKQLAVP-
------TYQW------------------------------FIDVYCQEVT----GHIDEL
KAAITSTFGK----ILKMDSTKKV---TKKL-AGQAARTASWAANISNEIGQVLQSVMTA
GEGV-GLESMAAGIVQRYRDAEMP--------PPVLLYVDSHCCG---------------
------------------------------------------------------------
------------------------------------------------------------
------------------------------------------------------------
-----------------------------------------------------ASQLIDI
FRDAW-------------PDLA--------------------------------------
------------------------------------------------------------
-----------------------------------------------------VRLDIWH
FMRRL-----------------AVGVTTDTHRLYGTFMS--QLS---HAIFKW-DRDDLT
LLKAAKRSEMVNN-KIPEPTEQDVIDR-LSRK--EMALHCRRTTRGAEETISMIQMLLEM
FDGER-----------------------GRDTMGV------PLF-HHERIWEIWRIQKNH
VV--CLQDPEGV-----QLYTQTG-SLKKGG--ISLPVF-RCARGSTSLE-S--------
---------------------FHLHMQH-FIPGRSANANNFQVYLLEG---V--------
------------YRWNEDRLAAA---------------IDTASDPVCYSASLKHNVNRLG
EEMLGKKIFLNY-KDPRK-YTGEAIG-I---EYLYKQTGKS-LDGRLAAAEKIGEE---E
EEEVNEAAEGRESPT---TDEGFEDE------EVEDLTLN--------------------
------------------------------------------------------------
------------------------------------------------------------
---------------------------SPLHQRLLPHQRP--------------------
-------------AHLHKMCALAPHLGPAAW----PDTNRYQE--AFISRLCMAFPSSTS
KDGR----RQPRWKAVVDAYNRV--------REMIFSNGKILA---ETNLQLPDVNQRTL
TAWPSRLERQTP------------------------------------------------
------------------------------------HGFMVNLSTVGQSTKGRR------
--------------------------------RIFPEQPVFDQ-----------------
--------------------PVAITNIP--------------------------------
-----------------------------------------PVKIAPVPSQVPIIHVP--
--------------------------------YSTKHYHKKKQQSVEEGNFKRPYVRK--
-----ALVTSCGKCGE--------------------------------------------
-------------------------------DRSGG-----------------------G
HQQYFGNIYCP-LKTAISCDAWKAELRGKGYGKRKAKADKTCMPVEKTAKEDLSSGDK--
------------------------------------------------------------
----
>Dada-1_NV
------------------------------------------------------------
------------------------------------------------------------
------------------------------------------------------------
------------------------------------------------------------
------------------------------------------------------------
------------------------------------------------------------
------------------------------------------------------------
------------------------------------------------------------
------------------------------------------------------------
------------------------------------------------------------
------------------------------------------------------------
----------------------------------------------------MATEDHP-
-------CMY--------------------------------------------------
-----------LYLFFQQ-----RMCILTLKCL---------------------------
------------------------------------------------------------
-------------------------------------------------------FFQYS
TECAHYNK--------------------------AAERHLVSRPNYEEP---PTFNPPP-
------KYRW------------------------------LLSVYALDIM----NRMDQI
KASITSTFGT----ILKMDSTKKI---VKKL-SGHSAGTAAWCTNIGNENGHVLMSVLTA
TEGQ-GLQQMANGLMRRYSEANEP--------PPKVMYVDRDCCG---------------
---------------------------------------------------Q--------
------------------------------------------------------------
------------------------------------------------------------
---------------------------------------------------N--YKTKEM
FS-LW-------------DEMV--------------------------------------
------------------------------------------------------------
-----------------------------------------------------VRLDIWH
FMRRICILVIPVENEARARVREAAGDASNTEWVLSXCSL--QFGIYRGKTFIWLLSNDCG
WAVMVLASHETKR----AIKHPQGDSQWDNKE--ALRRY-------AHFFPPLVDAIQDR
INREL-----------------------GRVDLGAEPVGFGPFG-QMTRRAVLASKSPEH
IR--WLQQISQL-------------PVRQPG--SSLDVFLQYARGCE-------------
----------------------------------QAEVQSDDADLVEA---L--------
------------DQYEQSQTAPS-------------------------------------
------SLPPPP-GAKTA-FTGGASGSA---AYLYAQTGKP-W-GTVNLDPEQPDD---L
TAEEEDDM----------DDEGFLE-------MDEDPTVP----TLL-------------
------------------------------------------------------------
------------------------------------------------------------
------------------------------------------------------------
--------------------------APRAFAT-APSVSEV--------------PASTV
PSSS-----------------PL--------RRSPGPSGTISA---STSGSPRTLNQDS-
------------------------------------------------------------
-------PPSPSQPESDGGDDEDVVGPMEEASSLL-------------------------
------------------------------------------------------------
--------------------PEEPSSLP--------------------------------
--------------------------------------------SSVQGKQGPHRPIPAI
Q--G--------------------------------------------------------
------------------------------------------------------------
------------------------------------------------------------
------------------------------------------------------------
------------------------------------------------------------
----
>Dada-1_MB
------------------------------------------------------------
------------------------------------------------------------
------------------------------------------------------------
------------------------------------------------------------
------------------------------------------------------------
------------------------------------------------------------
MACDGQQRRRAATIDTFFPIQASTTVADEVADVAASAQPPVTAERAPSPSAASTQAPSSL
LPCPRPPPGVPLPINLGSQITCAALGNTLFRNALIKALKEHPIPNVKPPQSSTLQRLAEH
LHEKHWTRFPNAKSIKQIRSIGAAKLKPFHEQTWFVFERVNEEIRYDPPSNAALATPRLR
TGARRRASSRAPANGEPESSTTSPSEPITGPGSSANVEDSAETSDPPLHPEATSDIMPSS
QPQPSPQQ----------------------------------------------------
---------------------------------------------QQQQPLHDGAQAEPE
PGDASPMQLLMAFHEHQVQTNRTLDFELCHH----------------ARLPCAGSYRTPL
-ASLYLLEGAQILYWNPL------VAPTPLNCH--ECGT-QLSALPASCPRSANWSKLFP
I----EHEGAEPRFASFRVVRCPNDDCALRLKKKGQKSAQSFHSGLEAVLEAMPT----S
LASMFELHIGSRNPKAFYSMPFYTRVFESLCGSTTLLSLEEECNRQASVRM-TLLDTCYC
SHVLEFRK-------------------------RAVQVTDIADVNIPGL---PSKRPFPK
PREVVANLKVEPLAAVHXRWKDDKNHYQMFTSTYRRTLGRLRTTLGDQIM----PQLLQS
SAIMLASSAD----VLAMDHTFKL---LKXV-RGTGYNAVA---TIRSNTSGAALAVMVP
TTAIGHLSHTLSGISHLQQALSKK------------------------------------
------------------------------------------------------------
------------------------------------------------------------
------------------------------------------------------------
------------------------------------------------------------
----------------ALQQLK--------------------------------------
------------------------------------------------------------
-----------------------------------------------------VKIDSG-
-----------------------------------------------TVLFEH-LNADER
FAFELLAHYGITQ---------------SSKE--------GRLSWRPSAPQDWIEQLAAP
------------------------------------------------------DSQAIY
VDNCC-------------------------------------------------------
------------------------------------------------------------
------------------------------------------------------------
------------------------------------------------------------
------------------------------------------------------------
------------------------------------------------------------
------------------------------------------------------------
------------------------------------------------------------
---------------------------------------------TVREQLLAALPSLAR
QFQT--------------------------------------------------------
------------------------------------------------------------
------------------------------------------------------------
------------------------------------------------------------
--------------------PQDARQYE--------------------------------
--------------------------------------------P---------------
------------------------------------------------------------
------------------------------------------------------------
------------------------------------------------------------
------------------------------------------------------------
------------------------------------------------------------
----
>Dada-1_ES
------------------------------------------------------------
------------------------------------------------------------
------------------------------------------------------------
------------------------------------------------------------
------------------------------------------------------------
------------------------------------------------------------
------------------------------------------------------------
------------------------------------------------------------
------------------------------------------------------------
------------------------------------------------------------
------------------------------------------------------------
------------------------------------------------------------
------------------------------------------------------------
---------------MPQ------------------------------------------
------------------------------------------------------------
----------------VSGKILLTRIRTRNI-----------------------------
------------------------------------------------------------
----------------------------------------FSRVFADDEDPDD-GDEEEY
DGHDCGDLGS----SARGDHGFWA---GVEA-GGGGGGAVNGTGGAGNGTGGAGSGTGGV
GSGTGG------------------------------------------------------
------------------------------------------------------------
------------------------------------------------------------
------------------------------------------------------------
------------------------------------------------------------
-AGSGGDVDMDDWLGDEQCALQ--------------------------------------
------------------------------------------------------------
-----------------------------------------------------VRLDIFH
ALQRI------------------SRLCKKSHGAFKPFMA--RLR---DACFIV-NQDDIK
EVEQALGSKGMTP---------EAVAEYKDKNWTYFLRNCRRLVPERQRLLERFNSVINQ
FCNVV------------------------------DAKSGEVLI--RPKAMQAVDQLRKH
IESDCLSDPHGV-----PLYYTTGQNA------AGITTR-RCVRGTNYTEFSWCTAVGIG
FRGMTNLASFPDFLVYLPCKGYHRYLRR-LLSSYCASPALAHSILLEF---N--------
------------YRWNIRMAVKNR------------------------------------
-------------------GLPREVG-----EFFDQFEIEIIQRETSSWYPDNPLF---P
EWISALD-----------------------------------------------------
------------------------------------------------------------
------------------------------------------------------------
------------------------------------------------------------
-------------------------AADTGMPVTPVHTGAERR--KFESELNSQLYVPGD
PMGRTQNYQRVNFDTWAVGWNRH---------------CARIESGAVEWEAVYRKTSNQL
QSYYQSFIELAHAKVTMLPLRYEHAVLRAHLRQGEAGSAFGGSVGVSVPLAAPRSVAMSG
GGAAGGEHLLEED-----------------------------------------------
------------------------------------------------------------
------------------------------------------------------------
------------------------------------------------------------
--------------------------------SEIVDVGDHEDVICGGGYDIGGGGVEVQ
AKPKGKKRRNPQICQT--------------------------------------------
------------------------------------------------------------
-------VFCVGRVASTGCRPIW-------------------------------------
------------------------------------------------------------
----
>Dada-1_LB
------------------------------------------------------------
------------------------------------------------------------
------------------------------------------------------------
------------------------------------------------------------
------------------------------------------------------------
------------MPRAAHDLKLQPRALQLXSSSFLLAPLFNATSEDISCIYYTMNLQAPN
QPVNDNQRPAENTEVQITTSKRGRGRPKGSKNKHSATTSVTNNNPSTTEIHRG-------
------------------------------------------------------------
---------------------------------------------------PGRPRKQAV
RSITQVQTVDGPVHMEPGINMHQPLAPIFLPQAVAAVPDQVPVSLPSDQNPISEPTYHEE
VETFVLPA----------------------------------------------------
-------HDPLQQLDDSPGEDDLDSFLGLGNSNGINGDAASAEGDFTEDDGETSGQLPSL
VLDAFWKKI---EYLKGLTEGQGRSAKHLVYEKLQSFWLPHF-------DSFFYLRQKTL
SPEQLLIP--RFFYWDPL------LLVDRIPCPVIHTSGTSTIACSGILVRHGYCQMPRH
I----IDLENSYYLIS-VRYRC--NQCKP---------VHTFSSCNPLVIAKLPR----P
LAAQFPAYLS--KRSGLSKQV-FAIMRCCFQNSLGAKQFADSLNVLHHRFH-DMLEVQYL
QTVLERES----------------------------GLYKPFLSFESSP------SAAP-
------SGQY------------------------------CRDIYDREIE----AHEKEF
DQHTAQLSSC----GMGIDHSHKI---TKQIAKIQGEPVFTGLLTMTNEFGEIRICDLVP
TKAHSQFDIALTRMNHSIKLFGLE--------PPRIIFTDNLADKPMLERHFPSLKEGVR
PVNSLGDLPVLQLPSGCIPKVFQTATQINSAILSFIDTFSHLDGDKLVVGLDTEWDVDLS
ARRQGVPDHRKTAIMQIAYGNEVWIFQLSEHIANGSFPAQLSTFLANSQILKVGRNVLLD
LKNLQEDSESSTPFVGGIDLGRLAKEKNVVSDARASLGDLCIKTLSCILPKDLNIRISPD
WSG-PLTDEQIQYAALDAWASLKIYEKLTSLRIPVPVNFANALPAGDQIFVFHEDRTTII
ACGIVSPAQFNSFEGINITKTQ-----VLIQVEEIYVPGAKIHLHREQPLSLFGQTPFNM
VCRRSQVKTFVPEFIPAQHGNTIPIPNASDSSSNVSDIDPLAELEMDSNFVFQTDNPDFQ
SLNINFCEANAVPATHQTANFSAEEVDRNAADAYVKILHDLTEVPWAPAIRSGVLKDIFH
VFHMI--------------------YIPKSHGLCVTFSR--ALR---DAIFLP-DXEDKR
CIVSYLASQDPPM----------TWGECLQSNPQFIKRHCKHVVPPPEQLYDLVSKVFQV
YGPLK------------------------------DAQSGLPLF--SSNTWKTVKNILEI
IKLGQISDPPGI-----PLYYCLGMAR------NGLPIY-RCWRGTNFTEGA--------
---------------------VHRPIRK-SMPYSGVSPRHTANRLKDF---V--------
------------FRHNMLVGTYNT------------------------------------
-------------------TGQHYKGHF---DIWLINERQSLL-----------------
------------------------------------------------------------
------------------------------------------------------------
-------------------------------------------------------NSERI
RQLIPRSQPVARWVNGDLYIQTTEVFGILPVPDPVKVASGILKYDS--------------
-------------QLKPEQYAYLASKQDTRYAVLTVHTTEEK---NLFSRFMRNEPVFMK
EGGP-------DWPSAVHKWNEFXNGKTIFYKLIEHLKSYYTVWANSLNAKHTRISTYNA
RKDIDNIIRNPARLTH-------------------------------------APPVPQY
PTSNRPLPTAGLRSEDVTSEEQ--------------------------------------
------------------------------------------------------------
--------------------PVGTSSR---------------------------------
------------------------------------------------------------
--------------------------------IQLAGASQPFVAAQKRPAEPMGVDDDER
EVSRKRARRQCAKCGMGEGEITRKKSGQNAYSRSRSQSXTPLAETGATDGGGYGRACRKT
KVRGVGVGGGHSLSCPVFANGRSXDSGPXAVSWRMRMAGTGXEERMAHLNEGHLGLRQRE
NEGWGSWSACPASLRGSPKRGWRWRMERHDGRFFMFRGGRGYGAEKRKRERRWEQSAGML
AVWRWGGERYAVVWCHEIWFERGNLGVARAVCVVRLLRGGGHARERVEGTS---------
----
>Dada-2_LB
------------------------------------------------------------
------------------------------------------------------------
------------------------------MDPVEDEFDAIPNEFDDNFFSNLTHEELLI
LDGVPISAPTHSYIFMQVNLKQPLARGDIIMSDSYSGNSGQDNQSSTSQLPSLPLCDPPN
STNNLQMSLSPELEPHAYPSLDSSGDQINQRTVSDNSESLRPYIFNNLESSGSSNHLPNA
SGNLESSSQSPSQSHGDSDMIIDLGGLYTWENSFNADAQHSDTLAGTSFQFVDVNMDEAS
GAYSSDKPKRSRGRPKMTEQSEKSKGKQKRVHTPDTPSSNENNNSAK-------------
------------------------------------------------------------
-----------------------------------------------------------L
PRLRDKDAPRGPKYTSVSQWLSDKSKNNSTGNSVLSSPENIPIRTIIPDSASDESTIVED
SDESDEIG----------------------------------------------------
----------------------VESYDSGETEADELDPXLECHDEEPEEEPQKSPSFPPW
FKKALEEKL-------AIIEKRDSNRKLIFYETYETFWVPKKA------GWFVMIKAKSL
EPESLYDF--ELFYWDPE-------LLAKIKCP--VCKI-------SWLTRHGLQKIPRR
C----VGLDKCFWMIG-ARYKC--PTCKN---PKTGKHTVTFMSWDSRILAALPK----A
LAAEFPVVLT--RRSALSSPI-LALQRSLFQKGLGAKQFSNILTTLHMRRF-DQIHLQYL
HMIFEGQT----------------------QSHWENQSFRPFSEFSDPQ---GYSGYIP-
------SSTW------------------------------FRNLYDSLIE----AHLPRI
YQYSAMLLQE----SVQLTILTRS---QSTL-LHQWRSCVYWLAHVTMKWVKYDGVSIHV
KSNASQFQVALACIHEKLSELDEG--------GSVVIGFDTEWNV---------------
------------------------------------------------------------
DRTPGNSRQGKTAVVAISFESHIFVLQISQYTKAGKLPVAIKNILADERILKVGRGIKND
LKRLQTEGNIKDPFPSFVELAPLAKKCHIAPNARVSLTELSALVLGFKLNKDDAIRVSTE
WENINLSQDQIMYIAQDAHASKCIYEKLVQLEK--YGNVPQNAAPGLPVIIYQEDGQKTI
AYGAWSSLNTEENAVVDDIALQTSDKLIAIEIQKVSVPGAIIESHKKKALKDFGPPPFVL
VCKRKQVHVSVIQEIESDEVQETVGSDIPVNAMQLDAENPNSTGDSWTGDADLEVHPN--
-------------ALPETPAQNPEHDPVSTQIGHEALTGVRNPMTSAGPIRSRVLLDPWH
IFDRI--------------------SIPKTHGLRLQFAR--AMR---DAIFLI-NEEDRA
LVEARLKSEGSSW------------NEKLKFQPKSLWKLVRRYIPPPEQLYDLVENIFKT
YGPLK------------------------------DSITGQPLF--SPAAWKSARNILKV
IQAGYLSDPPGI-----PLYYQVGLDRKKNG----LPVW-RCIRGTNFTEGG--------
---------------------VHHSIRA-CFPDSTISSRNAVNRLADF---Q--------
------------LHHNLHVGTKNR------------------------------------
-------------------TGXRFIGHD---DIWLYDELQTMI-----------------
------------------------------------------------------------
------------------------------------------------------------
---------------------------------------------------------EKX
RIHVPLSYRIQGWTNGSLYVDTXEVSGILPIPPILRTKALMQPNIPG-------------
-------------VISKSLHQFLAQRQQTQFAVIAVHTVPEK---LLFSHLIQTDPFFNR
DKQE------PDWKTAVQIWNRD--------HADGKTIFYKTNVAHLATQSQTRSQCKGV
EAQIHNPERNKASQTY----------------------------------HAITLPVAQP
PTSGKQLISSHSADQXQAPXYNIHFP----------------------------------
------------------------------------------------------------
--------------------PXNISVAG--------------------------------
--------------------------------------------PSILPXG---------
--------------------------------NNTSGQLDTQQKSKKSTQDVG-------
---MKRAARKCWKCEE--------------------------------------------
----------------------------------------------------------EG
CGGRFRKDQCMNACGSCGXKECKGKDSRHPSRPCEFLLRAQNADKST-------------
------------------------------------------------------------
----
>Dada-1_CV
------------------------------------------------------------
------------------------------------------------------------
------------------------------------------------------------
------------------------------------------------------------
------------------------------------------------------------
------------------------------------------------------------
------------------------------------------------------------
------------------------------------------------------------
------------------------------------------------------------
------------------------------------------------MSAGRGRAAPPG
DSSGGADG----------------------------------------------------
--DPLGCKEAELR--------------------AVQCVFKHVLGLGGKHKAAATAPQPRL
NFEGPEATAFAAAHGRAVTLGD-----VLMHRSNFVALNLQQHFAGPLRAAAAAAQGGP-
---------------LPQ-----HA---KLPCP--NCLK------FTLISKGPQLPNIRK
L----AMPGGAAYVLP-FKLKC--EPCSR-----------QYSTTSEELYAALRIVDLGF
IADAVPAVFS--KKGALHKDL-LAQLILDYESGLSIEAAIQRVRTR-MEAWRVQVLLDFY
GMSRIGGQ----------------------HRVLPADVEAAAKHDWPLPRITPALLSLP-
-----AHMQF------------------------------LSATYVRTMLDVHMEERRQL
KRAVLAGIDAGPHRAVSCDHTFAT---AKKI-TSNGSKPYEAIFNMLNSVGEVMLSIGVQ
TTSMQEVKPALQRLRDNIERSGGQ--------QPLYWWVD--------------------
------------------------------------------------------------
------------------------------------------------------------
------------------------------------------------------------
---------------------------------------------------WPQGMMRVI
LE-VW-------------PEAI--------------------------------------
------------------------------------------------------------
-----------------------------------------------------VKQDYFH
VLKRF------------------SDAMPHNHSARGAAMA--ELRDALQKPFIY-DSKDRE
LVNAWKQQHNLSV-AAPLPTKDPAFRRFWSAKGRRWQHPLR------EDGLRRFQGWAKA
WSAAN----------------------------PTCEITGKPLI--TDAVLKLITSSEAL
IAVGFLEDPLPTQ----DMYYEDANGKP------------RTIRSSSQLE-C--------
---------------------LNRYMRA-AVPGTKMGPKNADAAILNFQYTVEARPRTRP
DKFKPYPCGDHHLLYDARQAARAAGCPEGSLPFPGISEPKPPL-----------------
-------------------TAADFIGCLLVPRSLAALAGELPSDAAAAAARGSGST---A
DAIARTQRRLKASLEQATTKSKLNDPGGALQAMFRAAELE----ALLAQLQPA-------
---------TPRAEESAELESWMEA-----------------------------------
-------------------------------------------------------DDLVE
EVAGTAARAVAADWELYAVEEESPAARAAEGSGRPADAEAPAEEQSRAARAAEGLGPPVD
GAEQAGARPRRTPQHRRRWSEIAGSSDEDASEARSPQRQRRTETYAYLWELLAARSGRVP
QDGQ-------RWEDLAAEWTAG--------LAPRL-DAAARS---CTTTALKPTTGKFL
KEFYEAQQQRFAAAAA-------------------------------------QDPNAPA
AAAAATLAAADAAAAA--------------------------------------------
------------------------------------------------------------
--------------------PTAAAAEA--------------------------------
--------------------------------------------AAAAATAAAAEAAATA
A--AVGGTPGGATAVASGPIVLSPAP------ALVEQQQQRSSGIAGRGGRGQGHAGRSQ
GRAARKGPNLCRGCRY--------------------------------------------
-------------------------------YLDWPVQLTTVHSLQCKWYKAFNERLTEQ
QRQQVSRKWSKAKTADEAFRAKGSGSSEERAAAAAARRAELERQGIAWPEASPAAAGPAA
AAAGGAAAGAGAARAAAGAAAGAAAGGAGAAAGAAAGGAGAAATSNRIAAMWSNFTGISL
QRRA
>Dada-tIA_PMar
------------------------------------------------------------
------------------------------------------------------------
------------------------------------------------------------
------------------------------------------------------------
------------------------------------------------------------
------------------------------------------------------------
------------------------------------------------------------
------------------------------------------------------------
------------------------------------------------------------
-----------QTLSNSFSKPECFSGEFQSNDPATRSRNGCDVGVQVSASETGGRQAADH
AFPNSLPT----------------------------------------------------
------------------------------------------------------------
-----------------------SLSDVGEINVLKWFWRPNW-------EGIVEKQSFPK
-ASEVFAY--DLVVWAPR----------GGRCP--YCSS-------IDIRHPGRLSRVKM
V----YRMGYPYLALC-TRLEC--VPCKT-----------SWYSWNTEFVKTLDM----A
TQMKLPLLCG--RGKGMDMEV-VLYIRNILMNNGSISQAATYLTSTLERAY-SSRLRAYE
EKWEMSTK----------------------------------CPFLTV----PEKESLP-
QKPWGISGNL------------------------------VLSIALRDLS----LERDHL
LRELAAHVGTH---SLSIDHTRKC---AKKC---TATHSLGQSLTIMTDYSIILGSYLTP
TTSVRYIKPALDEIFRRHEAAGVD--------TPKLLYCDNNCCS---------------
------------------------------------------------------------
------------------------------------------------------------
------------------------------------------------------------
---------------------------------------------QADTELSGSSGLRDI
IP----------------DGMM--------------------------------------
------------------------------------------------------------
-----------------------------------------------------VRLDSFH
LQQRL------------------NREVVQQHVLCNKFKN--DLR---KAIFIE-NSSDCH
ALMSARAALGILG--------------PPTKH--ERTKYISRRIPPPKELRERITTVVEV
YAERDAAALQEWKASDDRRKLVEAGAGGWQLENPPPGTRFAPLL--TSRFYSVLETQWRH
IDRGCLSDCLEQ-----GHAMKTGEAAYRGSSTLKLNTY-RCARGSSGCE-N--------
---------------------FHSQMAKAYASSNRVSCYLYNLRLLWL---L--------
------------HRHNRRACMRLG------LKVPDESLTPRSV--------------EAL
GSKVVQECYEDFRLASVDYELP-KLG-Y---EYCLSLDDLP-------------------
------------------------------------VDLQEAQKNRPEGVAGFLEMLDGL
ENGEGDVEAIEKDADEGSSDSSMDDNDAVGMTSDIDYGHTVPQVPQLFISPTRENNSG--
------------------------------------------------------------
------------------------------------------------------------
-------------DFAKRIRLKAASSTPDNYPV-LHEVNSEMS--RIFSKLRLEFPKASA
-------------AELRHKYMEE----------FFYVEKEAHKQEQRQPRALHPISLLQV
EQWLSRDRKDMNFAAKHGSMTLESREQFNKLEFALRPQPTAPA------SYAEVVLNGDT
RLDPGPRKVGVEDLEYELERQRQKKG------------------SKRKRGKRSRRRRKRH
RRHHSRDESSSSSSSSSYSSSSYSPVRKQLRRCKTCGELLRKGYNSHIYD----------
-ENNRYGRC-----------PLDRGVNI--------------------------------
------------------------------------------------------------
--------------------------------GAKEKKEAEVARLERIEVQIKANLAGAV
VLDPDAPGRRCPRCGK--------------------------------------------
-------------------------------AYGSSVERSGRFMGIGSLKW---------
------------------------------------------------------------
------------------------------------------------------------
----
>Dada-tIB_PMar
------------------------------------------------------------
------------------------------------------------------------
------------------------------------------------------------
------------------------------------------------------------
------------------------------------------------------------
------------------------------------------------------------
------------------------------------------------------------
------------------------------------------------------------
------------------------------------------------------------
---------------------CWGLYTLSGVDEPQSILDNCRIPLKLVKPPK--------
------------------------------------------------------------
------------------------------------------------------------
-----------------------SLTELGRVDTVTWLCNTPW-------RQYVQSTAFPA
-PAGVYAM--DCCIWNPP----------SGRCI--ACAS-------CNITVLSKCSIPKM
V----VCLPYPYLCVT-PRISC--GACRR-----------SFYGWDVAYLQTLPL----S
VQLQCPFIAG--KGRAMDVSL-VATFRSALMCNGSISQTVSQVNAQLRAEH-GLRKSILL
RCWQQSLA----------------------------------SPFLTAPADALPVDDIPS
IENIEIGYKF------------------------------AVSTLLRDHS----LNLPYY
RRELASIPPGR---SISVDFQRQV---SKKSIDGK---VASQCLSVVSEANLTLGVFVTP
STSFQYAREALFEVVGRNIRLGMA--------PVEVIFSDCGCCG---------------
------------------------------------------------------------
------------------------------------------------------------
------------------------------------------------------------
-----------------------------------------------------QDTLKNI
LG--------------PERPLR--------------------------------------
------------------------------------------------------------
-----------------------------------------------------VRLDGLH
MLMRI------------------TRSANRGHSLYKRLCK--DLS---KATYLS-CNEDIE
VVKAARLSLGMSP--------------SLSKE--DLRLYVRRTIPPAKILEERLRHVYES
YRSIDVKCLREWTLLRVSKIKEGVDDPKFNSVLPPVGSRWELLL--LPEFENTFQNQMRH
VRGNCVSDAYPF-----EGIYRTGTARYRNSPTLCLSTF-QSARGTSKCE-T--------
---------------------THSLLAKSFQSWTRISSALWDMRLYLQ---V--------
------------HRMNRRKRIRQG------QSLPDEYVVPR-----------------VA
AGGLGGE-FADFRLAPEDATLP-RLG-F---GYAFSLGAGGDL--------SEPEA---D
PSELAKSLDDDNEPTMTDDLFALEEKDATDDESEGSD-----------------------
---------LDCPSDGSVPDTSGDKEDTPLLPKKE-------------------------
------------------------------------------------------------
------------------------------------------------------------
-------------KRRRFQDLKAKAGTACVYPIQDHSVMS-----AAFNDLIRLHPKADG
-------------CTLLGLYNEK----------YLHAERKSAIDEGRMPRSYHPTTLIHV
EAFLKSRRREAGYAREWGSFDGETMDIFRKLDDALQPRKGEAVV-----EHASIPIQQAN
SSAKGPEPIQQTDILEE-------------------IGRGLPKKTNEGESGEPSPLSDQG
VTENDFDEMGDGGDGEPVETSIAGGNNKALRTCTWCGRPLRKALNGYHIP----------
-DGSPFGRC-----------PDRNVAEE--------------------------------
--------------------------------------------V---------------
--------------------------------AARLKLAEEREMVEKKIAEKAAAGATII
GDVSSNKGRSCSKCRR--------------------------------------------
-------------------------------PYSCELELSGVFY------PHRQFKVLKE
DGGYTQNIFCPLVDELRLLEEYESEKRDRQKNRWRRENAKRKREN---------------
------------------------------------------------------------
----
>Dada-tL_PMar
------------------------------------------------------------
------------------------------------------------------------
------------------------------------------------------------
------------------------------------------------------------
------------------------------------------------------------
---------------VASIYVSLKFFTQRHIMPRQHRELSATEVQDRVKKIIDQGGALLR
GRQNKTVRELVDQWKRGEPIRLGKSIYQKGLPTKPYVRPNASVFXSKSAASASKXPEEDL
------------------------------------------------------------
---------------------------------------------------QRVDLPSCS
VPSSSTSYPIMEATETASSTEHPDESPLDSRDSGYPYDALGSLTEPSPSAPSSPSTAIPP
EASRPAST--------------------------------------------------LL
GWVSSRSKANEMSGDVARSQLFIPWSNQETVGCGTCPKYQADYVLGEITRKGSSSSFAGW
IR-----------------------------------------------VDYPMMSKSPD
-VTRYLLR--DTYIFNPIVEFKELLGPKSLPCT--GCGG--------TLTVQGLSSHGPR
IC---IGLRKDFWVWP-VTLVC-TGPCANDLTDRRK----RFLSLADEFFTAMPE----E
VLRSVPFVPSGPGGRLFSREV-LASVRQTASGGNTLGHIAQQINANHVEDY-LERRTRYT
DHCTARRS-----------------------------SHGXASHLQMFP---PIERDPP-
-----VHRDT------------------------------LQRLYLTDFR----RREPYM
HGAMSSLLGR----VLKADHSYVV-----QLLHGAG---ASQHFSVMNEDSLIIAMGVCE
GDGIEEYEQMLHGLAKRYQDSAAHLGVALDDVLPLYVYVDKDCCN---------------
---------------------------------------------------G--------
------------------------------------------------------------
------------------------------------------------------------
------------------------------------------YLPSSKDGSPRHHVVTDP
LGPNTPPTRTEQAWQKISPNXK--------------------------------------
------------------------------------------------------------
-----------------------------------------------------LRLDAFH
FMRRF-----------------ELGITHVQHVLYPEFAS--DLR---YAMFCR-HEGDWR
RLVDAASRHFKKQ-----GLSRQQAIQRVTKE--DVQKYCRRRIPLGDEXFRRVREVIER
YDNKE--------------------------------IDGVPPY--NSYMPRIWKHLQVH
IRRGCLSDPDPVEDGALPLYTLVGTEFYRGDPSCPLELY-RTCGSTSQVE-A--------
---------------------YHRILKS-NFRSAHCGIELGHALLCDC---A--------
------------YRYNCSRIAHAALQCQRIVKRPAEDMLPIPV----MDVHSIAVLNERN
SSLFGIEAYPLVTREYNANDPDEELFGL---SYTRARAADVKSSIMTQEDDY--------
------------------WEDAFSTTLQQDECTAKEMDLAARDLNDTVASTGD-------
---------LESILDYRYITRASDESDDGAE-----------------------------
------------------------------------------------------------
------------------------------------------------------------
-------------PAVKRIRLAFSGGIARPR---SPSTSDEMS--NLVLDLAALHDG---
-----------DVGAIFRDYE----------------VEYRKRKALDVSCQLYQTSRELI
RKFLTGVKKRRAAEEI--------------------------------------------
---------ETEDPRGRDRMRALREPTIEVAEDLFEVSEAVPHPAVRVDAPPVEASPMNP
YLIRAKSLLADLSLVEKLVQDVKSTTGRKPPTCTWCQLPIRNDTH---------------
--------------------PMRNQIGS--------------------------------
--------------------------------------------VGSATKSAGIRYCPVQ
Y--P----------------------------DLTAFDRDILPQLFAE------------
---RTAKKEKCSRCSL--------------------------------------------
-------------------------------KYDDVQNEHRFHPRAVGKNRALYRHCPVH
DPPF--EVWCESGDIVKKLLESDRARCRNNARTLKCSTQHEQSSSAEIGRPCAASSYHTN
WFRLL-------------------------------------------------------
----
>Dada-tY_PMar
------------------------------------------------------------
------------------------------------------------------------
------------------------------------------------------------
------------------------------------------------------------
------------------------------------------------------------
------------------------------------------------------------
------------------------------------------------------------
------------------------------------------------------------
------------------------------------------------MTAKKGGKEKKE
KEEGKGKKRRKKKREERRRPSVAGKVPAVQRTADSVTLVIKRASWQYIISRMPKDAKSDA
EWRKTLTNFAASKARTLPRGCAPPKTSKWYDEFQKILKCPFGTSHPLKPKEVRGCECGYH
PTVKDDTKRPEPSIDTKATIGGAGPVASIAGTNLERVVSKELSAAMPRKPEGLTVADVRD
VIGWQIRKGFI-------------------------------------------------
----------DLYIYGPT----------SGACP--SCED--------SSMRANAVSRTKM
V----YRQGWPCYLIG-IDLKC--RSCGA-----------HCLSFDPSYRATLT-----E
RLQPFPFIVSG-SAMSVCKKL-ILALRM----GVAAKVLEEQIRATIRSEY-VTRKREYE
NAAAAKLA-------------------------------------LKLAGSFEPFPPFP-
-EEYVAKSPA------------------------------LLQAFLVDYD----RNRDDL
RREQAALVSTT---AIAIDNQRKV---VKRTKIDVTKGEA--------DGGLILGYYVVP
DVGRIWMKSAMEELVQRHGPN-----------VPKLLYVDTGCCN---------------
---------------------------------------------------G--------
------------------------------------------------------------
------------------------------------------------------------
-----------------------------------------------------------K
LSTEQLQRESRAHQYDWEKNFN--------------------------------------
------------------------------------------------------------
-----------------------------------------------------KKLDAMH
LILRI------------------GREANSEHPRRRQFLK--QIS---KSLFQD-SEEDTR
RLEEVRAKANLNL--------------TDEQKRIDRSKYVRRSIGDPKTTCAKLLLVVKA
HIALDKVAAEQCRAVGMKTEAVTVASPSY------------PLI--THAVKNAVMNQCVH
ILNGCVADEGIA-------YVQVGEADYRNTG-VVLPVY-KSLRGTSKVE-S--------
---------------------LHSTLDRAFYSMRNFRTKVFDARASWH---I--------
------------ANYNRRRLVALG------KNAIPCGVAPSED-----------------
---------DDAVLAPPEAATKLLLG-F---EYARATMGDV---IALELEGEPTPD---D
DVVPVEGDMVNYADDLSDVEEPICD--------TDNPILIGMDLSQGVREEDL-------
---------LKLDSTLSSMITGEN------------------------------------
-------------------------------------------------------AQIPL
PNGPTHLPEIESLCTTVAQKADVDSQWSQPTGELASFRRTSHR-----------------
-------------DVGRRRALGGSLVEVT------PDFNDRMT--ELWTEIWAKSTSVTR
LSAQ-------VVRSALVEYNTH--------------LVRDIAEDRPGWEPLLPVSYAGA
LKWMKEMQAKCHQSATTGTFTQEGVDIARDLESVLEVPTSLTLFPPT--TSGTEDAPGDL
PPAPSIYPMQLVSDQAENEKLRRQRS----------------------------------
------------------------------------------------------------
--------------------PRRKLKRQ--------------------------------
--------------------------------------------ESPLSEDR--------
--------------------------------AAARLARERRRRAELEVARLGLEVPQQL
P----KGERRCALCNL--------------------------------------------
-------------------------------SRGGE-----------------------H
IVKHNQILYCPHADPTIVKEEYEAERKAAELARYERYNAKRRRR----------------
------------------------------------------------------------
----
>Dada-2_PMar
------------------------------------------------------------
------------------------------------------------------------
------------------------------------------------------------
------------------------------------------------------------
------------------------------------------------------------
------------------------------------------------------------
------------------------------------------------------------
------------------------------------------------------------
------------------------------------------------------------
-------------------------------------MVGDQLLYRYFEPATTGRRFELS
IGYASFPT----------------------------------------------------
------------------------------------------------------------
---------------------TTCISLLGFVQLPEASIRLQYMSKLSYLSPVISKEVFPR
-VGSIFGH--DLYLWAPR----------GGRCP--FCET-------CDTIRPGRLSKPKL
I----IRLPWPYLAVT-VRFEC--CRCQR-----------SWHAWEPAYLETCPL----E
IQAELPFIAT--RSRGLDLSL-IELLRTYLLSSGAISQGIGYINSQLSREY-QRRAKAYD
KRWTESLQ----------------------------------NPFMQGQ--TRARAPIP-
QRIWPLSYSS------------------------------VVRVMLLDFW----QQKPYL
LRELATVVSSS---SLAIDYQRKI---SKRVIESR---ALGQAMTCVGDYNMILTTVIVP
TTRCEYLKDALTEVYGRHLRAGVD--------HPTVLYTDVGCCA---------------
------------------------------------------------------------
------------------------------------------------------------
------------------------------------------------------------
------------------------------------------------ASSDGSGTLQKY
VP----------------SGVN--------------------------------------
------------------------------------------------------------
-----------------------------------------------------IRLDPMH
CIMRM------------------VRASDQSHLLKNKFAK--DLS---KAFFVC-NLEDER
ALRAAREALGMTG--------------RIPKS--ERLKFVRRSVPEPNELDSRVERVIRT
YHSVDESMKREWEEECALKKLTGQSEPS-TLMAAPLGSHYRPLL--GETFWLTYEHQRVH
LLGGCLTDCAES-------MMKVGVTRYRNSS-IELDHF-RSLRGTSRVE-C--------
---------------------VHSLYDRAFKSLTRVSRSLYDLKLLWT---I--------
------------HAANRRARLRLG------MRVPDVHQTPREI---------------EL
MGDVAREMYPDFRLVARDAPLP-IVG-F---DYCASL--------------DEIPP---E
EDILSAEVPLAQRGAILDEIMNDEQDTTTDTESAGFRSILEGEIDGGDG-----------
---------AEEPAGESDSDESTDSDEEPCGGRTFDPLPVAT------------------
------------------------------------------------------------
------------------------------------------------------------
-------------KRRKFLRWRTKAQSASYFRI-DHEVGGAME--RAFTSLRLEYPRATA
-------------AELLKLYTRD----------YLMKERANHEIDGRRPISYHPTSILYV
EQWLSGYRKRSSFAGSAGSFNLKSMEAFGNLERSLAAQSSNKSP-----TEAVVVVHEHA
TLDSGPAEITANDLQDE-------------------LETRPRKRMRISPAEGPVQQAIQT
RAQDQ--------------VPRQSPREFKGRKCRFCGKILRKGFNEHIYD----------
-GSTHGLC------------PYRDAAAE--------------------------------
--------------------------------------------N---------------
--------------------------------KKDEEKKLEDERVEAAIQQ---ALMADT
LMGADKTGRKCSKCRR--------------------------------------------
-------------------------------PYKSWLVRKGRSL------HHQQFRAPVG
NDKYTQVIWCPLLDGEEELETLQNEQIQRKRERWREANERKKNK----------------
------------------------------------------------------------
----
>Dada-3_PMar
------------------------------------------------------------
------------------------------------------------------------
------------------------------------------------------------
------------------------------------------------------------
------------------------------------------------------------
------------------------------------------------------------
------------------------------------------------------------
------------------------------------------------------------
------------------------------------------------------------
----------------------------PRSNLQQNLPSFSSVTLKSNDGQGQSQASKPE
YESRGSPS----------------------------------------------------
------------------------------------------SSPTEGTQKPRVTSRHPI
LLNTSDVESLTVSELKDIGCGWYQSSDASKRGWL--------------------------
----------RLFVWAPL----------TGRCP--YCGS--------SRVLGHKPGRTKI
C----YNLCWPYTVQS-IYAKCGNTDCRR-----------HFSSLDYVYIQSLPH----S
IRQKLPFCMTG-ASNGSDDSI-VKLLREH-----TVSQVERLIESNVYKTF-LTARNEFR
ERWQSVNQ--------------------------------GRGLGIENVCELDDYPAFP-
-KHYVPSKPH------------------------------LTTILLCDYQ----RNRQGL
RRELRQVRTFH---GVSLDHQRQV---VRRVDCTDLLGTAGQAACFMGDAGVCLNIVCTP
DTSLSWLDRAANEICDRHPERE----------GKMIFYADCACCN---------------
------------------------------------------------------------
------------------------------------------------------------
------------------------------------------------------------
------------------------------------------GRLRGNHQSTVASNGESA
VSSTAADIGKPTAGTWRKRFRK--------------------------------------
------------------------------------------------------------
-----------------------------------------------------VSLDGLH
LLMRL------------------SRLVNAQHPRRRQLIR--DLA---AALYQA-HPEDLA
RLLGVRKVAGLDC--------------VPTKS--ERSRFVRTIIVGGEETAERIKRVVLK
HKRNDEAALEGLKRAGDPIQRLS------------PADIGYPLI--TSSWLHCLRNQLTH
VLNFCVADCDEA-----PPFVRTRMVDFRSTG-QFIQEF-SSLRGTSKNE-A--------
---------------------FHSAMRKFFFASSRIGKLLYTARVSWF---V--------
------------MRYNRRRLASLG------VCVPPEHLAPAEI-----------------
EILGATGDFPGWSLASPEDPLP-LMG-F---EYAAEVALSN---------DEDWLD---K
EDLTTIEDPLEEVE----HSQNIGDNYISELLEVSESTDIGGDVSSPDDVVDDRDLWDLF
GNTNLKGRSIDQLLGECSIETTEDAPEKASLPEDND------------------------
------------------------------------------------------------
-----------------------------------------TRKRCRQSTDPTRQPEDSD
LELFGGLSGRTPRNVAKKRRLTSAPSNVS------PSFNEQME--SKWVDIFTLKSLKYS
GKRL--------VNECLEDYQRY---------RASEMRRAAATSQGDDCPMLFSVSYARA
EVWLKKQIQLMENPHERGLFDEGCQAREREVQAMLDHRTSSTAARLNLEVPQAKPVISKG
VVDTGPQPVDGIQRLLE-------------------------------------------
-------------------RSQGSACVSSRYTCPYCGKPLTRGKNAHVFT----------
-ARAWRYGEC----------PEAPKDRT--------------------------------
--------------------------------------------KRARSERV--------
--------------------------------AAKPGMQDRRERAAERLRILGLTGNPDL
-----GKQKRCTVCTM--------------------------------------------
-------------------------------AWSKSDGDVA------------------H
SFIGRGQTFCPFGDPIEVLEGYKEEQRERKKATEKAKRERRRARKNELKNEENLN-----
------------------------------------------------------------
----
>Dada-4_PMar
------------------------------------------------------------
------------------------------------------------------------
------------------------------------------------------------
------------------------------------------------------------
------------------------------------------------------------
------------------------------------------------------------
------------------------------------------------------------
------------------------------------------------------------
------------------------------------------------------------
------------------------------------------------------------
------------------------------------------------------------
------------------------------------------------------------
------------------------------------------------------------
----------------------------TVDGPNG-------------------------
------------------------------------------------------------
------------------------------------------------------------
------------------------------------------------------------
------------------------------------------------------------
--------------ILSIDHTRRV---CKRI---NATHNSGYIVALINGMGLVMNMVVMS
STSLSQLKDLFMGLKGRISITPG---------GSLTVSADNCCCG---------------
------------------------------------------------------------
------------------------------------------------------------
------------------------------------------------------------
---------------------------------------------------QQSETLKDL
IS---------EGCGISKHLIT--------------------------------------
------------------------------------------------------------
-----------------------------------------------------TQLDGFH
ACMRL------------------VRSCDPRCPMFCQFAR--DLS---KAMYMV-STGDLE
SLRASRAQRGHKN--------------PPSKE--ELRRSVKRCISAPPVLRERITQVAHT
YYEIDKQVEKQRSGKEDLKSR--------------------ALL--TSSFWPSLAGLLGH
VDRNCLSDGKP------DVYVRDSNGNL------------IWRRGSSKSE-A--------
---------------------RHSSLLRDFFCLSRISADYVDAKLLWR---V--------
------------CYSNRSLLHELTS-----VKTMPIPFSAREVSWACSDSSQIHVVFGDS
PVVFGS-------------------------EYLRKQDSKLPDSVFQQWCDDDGDE---G
DEGLILAGEDDLGIDVYRQVTNFED-----------------------------------
---------IDVNDDGDIVVDGTPSSSGIADGEEFVALCN--------------------
------------------------------------------------------------
------------------------------------------------------------
-------------SPRNKKHLQISGVRSRIISIPLDGWTDLVK--QKINDIVASMPRDHV
REEF-----------VLQQYDRM-----------ILDEINSAMKNEVEAVPLHRISFNDL
KAYLSKLRNYETASAS----TIQGMEALTRLRVSLDGDAIHKPP-----ANPAIIEGAGG
PPSPVPKPVITDQLRRQ-----------------------------------------GH
GTSVPASAAKPGFSATSSGNGQAKENRKSNMICRWCHIPLSTREFNMYID----------
-DGSRYGRC-----------PCAPLPDT--------------------------------
------------------------------------------------------------
--------------------------------LTEKAKLYAQERVKSLVVE---------
--DIRGKGRRCGICML--------------------------------------------
-------------------------------PMISSIMDMTTGQFLPDHERF-------Y
DSEKRSVWYCPVRQNLDAGGSAGLEESQGAAVGRSNKRRKTRIKGEDIMVRTVGIVIMNY
SFLENNG-----------------------------------------------------
----
